# Supplementary material for: A normalized drug response metric improves accuracy and consistency of anticancer drug sensitivity quantification in cell-based screening
Source: Commun Biol. 2020 Jan 23;3:42. doi: 10.1038/s42003-020-0765-z (PMC6978361; doi:10.1038/s42003-020-0765-z)
Supplement: Supplementary file 3 — Supplementary Data 2 [file 42003_2020_765_MOESM3_ESM.xlsx]

## Sheet: Sheet2
Cell line	Cell-Type	Source	Species	Source code	Growth Medium	Cell seeding amount /well (384-well plate)	Doubling Time (h) (PMID:22003129)
MDA-MB-231	breast adenocarcinoma	ATCC	human	ATCC® HTB-26™	DMEM + 10%FBS + 10µg/ml Insulin	1500	25
MDA-MB-361	breast adenocarcinoma	ATCC	human	ATCC® HTB-27™	DMEM + 10%FBS	1500	74
HDQ-P1	breast carcinoma	DSMZ	human	ACC-494	DMEM + 10%FBS	1000	60
MCF7	breast adenocarcinoma	ATCC	human	ATCC® HTB-22™	DMEM + 10%FBS + 10µg/ml Insulin	1500	51
MIA PaCa-2	pancreatic ductal adenocarcinoma	ATCC	human	ATCC® CRL-1420™	DMEM + 10%FBS	750	26
Pa02C	pancreatic ductal adenocarcinoma	Generous gift from Prof. Channing Der's lab	human	PMID: 22753594	90%DMEM+10%FBS+2mM Gln+ 1% P/S	1000
