# Supplementary material for: A normalized drug response metric improves accuracy and consistency of anticancer drug sensitivity quantification in cell-based screening
Source: Commun Biol. 2020 Jan 23;3:42. doi: 10.1038/s42003-020-0765-z (PMC6978361; doi:10.1038/s42003-020-0765-z)
Supplement: Supplementary file 4 — Supplementary Data 3 [file 42003_2020_765_MOESM4_ESM.xlsx]

## Sheet: Sheet 1
DrugID	Drug	drugType	Mechanism/Targets
FIMM000170	Metformin	Non-effective	AMPK activator
FIMM000171	Anagrelide	Non-effective	PDE-3, PLA2 inhibitor
FIMM000172	Imatinib	Sub-effective	Abl, Kit, PDGFRB inhibitor
FIMM000173	Idarubicin	Lethal	Topoisomerase II inhibitor
FIMM000183	Erlotinib	Non-effective	EGFR inhibitor
FIMM000227	Dexamethasone	Lethal	Immunosuppresant; glucocorticoid
FIMM000249	Tretinoin	Sub-effective	Retinoic acid receptor agonist
FIMM000287	Bortezomib	Lethal	Proteasome inhibitor (26S subunit)
FIMM000298	Celecoxib	Non-effective	Selective COX-2 inhibitor
FIMM000321	Clofarabine	Growth-stimulative	Anti-metabolite; Purine analog
FIMM000337	Vincristine	Lethal	Mitotic inhibitor. Vinca alkaloid microtubule depolymerizer
FIMM000406	Cytarabine	Non-effective	Anti-metabolite, interferes with DNA synthesis
FIMM000484	Methylprednisolone	Lethal	Glucocorticoid
FIMM000490	Mitoxantrone	Non-effective	Topoisomerase II inhibitor
FIMM000491	Paclitaxel	Lethal	Mitotic inhibitor, taxane microtubule stabilizer
FIMM000528	Mepacrine	Lethal	Unclear. PLA2 inhibitor. NF-kB inhibitor, p53 activator
FIMM000556	Topotecan	Lethal	Topoisomerase I inhibitor. Camptothecin analog
FIMM000649	Methotrexate	Non-effective	Antimetabolite; Anti-folate agent
FIMM000983	Hydroxyurea	Non-effective	Antineoplastic agent
FIMM003569	Pravastatin	Non-effective	HMG CoA reductase inhibitor
FIMM003705	Palbociclib	Non-effective	CDK 4/6 inhibitor
FIMM003707	Navitoclax	Non-effective	Bcl-2/Bcl-xL inhibitor
FIMM003709	Veliparib	Non-effective	PARP inhibitor
FIMM003710	Afatinib	Sub-effective	EGFR inhibitor
FIMM003713	Crizotinib	Non-effective	ALK, c-Met inhibitor
FIMM003725	Alvocidib	Lethal	CDK inhibitor
FIMM003728	Tipifarnib	Lethal	Farnesyltransferase inhibitor
FIMM003730	Ponatinib	Non-effective	Broad TK inhibitor
FIMM003739	AZD-1775	Lethal	Wee1 inhibitor
FIMM003742	AZD1152-HQPA	Non-effective	Aurora B inhibitor
FIMM003744	Belinostat	Lethal	HDAC inhibitor
FIMM003749	BMS-754807	Lethal	IGF1R inhibitor
FIMM003750	Idelalisib	Growth-stimulative	PI3Kdelta selective inhibitor
FIMM003751	Trametinib	Non-effective	MEK inhibitor
FIMM003755	Everolimus	Non-effective	binds FKBP12, causes inhibition of mTORC1
FIMM003756	Ruxolitinib	Growth-stimulative	JAK2 inhibitor
FIMM003761	Alisertib	Non-effective	Aurora A inhibitor
FIMM003763	Nilotinib	Sub-effective	Abl inhibitor
FIMM003764	Luminespib	Lethal	HSP90 inhibitor
FIMM003767	Vemurafenib	Non-effective	B-Raf(V600E) inhibitor
FIMM003775	Dasatinib	Non-effective	Abl, Src, Kit, EphR... Inhibitor
FIMM003778	Axitinib	Non-effective	VEGFR, PDGFR, KIT inhibitor
FIMM003780	Bosutinib	Lethal	Abl, Src inhibitor
FIMM003782	Lenalidomide	Non-effective	Immunomodulatory
FIMM003783	Panobinostat	Lethal	HDAC inhibitor
FIMM003787	Vorinostat	Lethal	HDAC inhibitor
FIMM003790	Olaparib	Non-effective	PARP inhibitor
FIMM003793	Vismodegib	Growth-stimulative	Smothened (Hh) inhibitor
FIMM003794	Sorafenib	Non-effective	Broad TK inhibitor
FIMM023798	Gemcitabine	Non-effective	Antimetabolite; Nucleoside analog
FIMM023814	Etoposide	Sub-effective	Topoisomerase II inhibitor
FIMM023820	Sunitinib	Non-effective	Broad TK inhibitor
FIMM023825	Azacitidine	Non-effective	Nucleoside analog DNA methyl transferase inhibitor
FIMM023828	Fludarabine	Lethal	Antimetabolite; Purine analog
FIMM023833	Quizartinib	Non-effective	FLT3 inhibitor
FIMM100346	Carfilzomib	Lethal	Proteasome inhibitor (20S subunit)
FIMM100362	Midostaurin	Sub-effective	PKC, PKA, S6K and EGFR inhibitor
FIMM100364	Regorafenib	Lethal	Kit, VEGFR inhibitor
FIMM100371	Chloroquine	Lethal	Antimalaria agent; chemo/radio sensitizer
FIMM100372	Valproic acid	Sub-effective	HDAC inhibitor
FIMM100375	Volasertib	Lethal	PLK1 inhibitor
FIMM100379	Omacetaxine	Lethal	Protein synthesis inhib (80 S ribosome)
FIMM100385	Galunisertib	Sub-effective	TGF-B/Smad inhibitor
FIMM100389	Nintedanib	Lethal	VEGFR, PDGFR, FGFR inhibitor
FIMM100391	AZD4547	Non-effective	FGFR inhibitor
FIMM100402	Tosedostat	Sub-effective	Aminopeptidase inhibitor
FIMM100411	MK-0752	Non-effective	gamma-secretase/notch inhibitor
FIMM100415	Ibrutinib	Non-effective	BTK inhibitor
FIMM109440	NVP-BGJ398	Non-effective	FGFR inhibitor
FIMM109441	Momelotinib	Non-effective	JAK1 & 2 inhibitor
FIMM109442	MLN-0128	Lethal	mTOR inhibitor
FIMM109460	Dinaciclib	Lethal	CDK inhibitor
FIMM109463	Ralimetinib	Non-effective	p38MAPK inhibitor
FIMM109464	Crenolanib	Lethal	PDGFRA and PDGFRB inhibitor
FIMM109468	ZSTK474	Lethal	PI3Kgamma selective inhibitor
FIMM115469	Vistusertib	Lethal	mTOR inhibitor
FIMM115470	CPI-613	Growth-stimulative	pyruvate dehydrogenase, alpha-ketoglutarate dehydrogenase inhibitor
FIMM115471	FG-4592	Growth-stimulative	HIF prolyl hydroxylase inhibitor
FIMM115472	Pevonedistat	Lethal	NAE inhibitor
FIMM115484	Venetoclax	Growth-stimulative	Selective Bcl-2 inhibitor
FIMM115486	Ipatasertib	Lethal	AKT inhibitor
FIMM133776	Rocilinostat	Lethal	HDAC-6 selective inhibitor
FIMM133786	Lonafarnib	Sub-effective	Farnesyl transferase inhibitor
FIMM133787	Alpelisib	Non-effective	PI3Kalpha inhibitor
FIMM133797	Pomalidomide	Non-effective	Immunomodulatory agent, anti-angiogenic
FIMM133806	SGI-1776	Lethal	PIM kinase inhibitor
FIMM133807	Rigosertib	Lethal	PLK1 inhibitor, non-ATP-comp inhibitor
FIMM133810	Duvelisib	Growth-stimulative	PI3Kgamma/delta inhibitor
FIMM133816	SCH772984	Non-effective	ERK inhibitor
FIMM133830	Abemaciclib	Non-effective	CDK4/6 inhibitor
FIMM133831	Ceritinib	Non-effective	ALK inhibitor
FIMM133837	Hydroxyfasudil	Non-effective	ROCK inhibitor
FIMM133857	Gedatolisib	Lethal	PI3K/mTOR inhibitor
FIMM133880	AZD-1080	Non-effective	GSK3 inhibitor
FIMM133886	Silmitasertib	Lethal	CSNK2A1 inhibitor
FIMM133888	AZD-8186	Growth-stimulative	PI3Kbeta inhibitor
FIMM133892	LCL161	Sub-effective	IAPs, SMAC mimetic
FIMM133893	Tazemetostat	Growth-stimulative	EZH2 inhibitor
FIMM133896	EPZ-5676	Growth-stimulative	DOT1L inhibitor
FIMM133902	Selinexor	Sub-effective	CRM1 inhibitor
FIMM136366	Birabresib	Lethal	BET inhibitor
FIMM136372	NVP-LGK974	Growth-stimulative	PORCN inhibitor
FIMM136380	Pacritinib	Lethal	FLT3/JAK2 inhibitor
FIMM136384	Idasanutlin	Growth-stimulative	MDM2/p53, 2nd gen MDM2 inihib
FIMM136386	Filanesib	Lethal	KSP/Eg5 inhibitor
FIMM136392	Cobimetinib	Non-effective	MEK inhibitor
FIMM136393	AZD1208	Growth-stimulative	PIM1, 2, 3 kinase inhibitor
FIMM136394	BGB324	Lethal	Axl inhibitor
FIMM136402	Entospletinib	Non-effective	Syk inhibitor
FIMM136412	AMG-232	Growth-stimulative	MDM2 inhibitor
FIMM136419	GSK525762	Sub-effective	BET inhibitor
FIMM136428	Taselisib	Lethal	PI3K alpha, delta, (gamma) selective inhibitor
FIMM136431	Glasdegib	Growth-stimulative	Smothened (Hh) inhibitor
FIMM136488	A-1210477	Lethal	MCL-1 inhibitor
FIMM136490	VS-4718	Growth-stimulative	FAK inhibitor
FIMM136493	Ulixertinib	Non-effective	ERK inhibitor
FIMM136494	LY-3009120	Non-effective	pan-RAF inhibitor
FIMM136500	Prexasertib	Lethal	Chk1 inhibitor
FIMM136501	Epacadostat	Sub-effective	IDO inhibitor
FIMM136507	Napabucasin	Lethal	CSC inhibitor, STAT3 mediated?
FIMM136508	Enasidenib	Non-effective	IDH2-R140Q inhibitor
FIMM136509	CCT196969	Lethal	pan-RAF/Src inhibitor
FIMM136510	Gilteritinib	Non-effective	FLT3/AXL inhibitor
FIMM136513	A-1331852	Non-effective	Bcl-XL inhibitor
FIMM136515	Ivosidenib	Growth-stimulative	IDH1 R132H/R132C inhibitor
FIMM136519	TIC10	Non-effective	ERK & AKT inhibitor, TRAIL inducer
FIMM136520	ABC294640	Lethal	Sphingosine kinase 2 inhibitor
FIMM136526	RO5126766	Growth-stimulative	dual RAF/MEK inhibitor
FIMM136529	AZD6738	Lethal	ATR inihibitor
FIMM136532	Entrectinib	Non-effective	TRK, ROS1, ALK inhibitor
FIMM136537	Motolimod	Sub-effective	TLR8 agonist
