# Supplementary material for: A normalized drug response metric improves accuracy and consistency of anticancer drug sensitivity quantification in cell-based screening
Source: Commun Biol. 2020 Jan 23;3:42. doi: 10.1038/s42003-020-0765-z (PMC6978361; doi:10.1038/s42003-020-0765-z)
Supplement: Supplementary file 5 — Supplementary Data 4 [file 42003_2020_765_MOESM5_ESM.xlsx]

## Sheet: Sheet 1
Cell_Line	DrugID	DRUG_NAME	Conc	Initial_reading	Final_reading
MCF-7_Run1		BzCl	0	1991	2190
MCF-7_Run1	FIMM000170	Metformin	100000	43201	101262
MCF-7_Run1	FIMM000170	Metformin	10000	39288	103565
MCF-7_Run1	FIMM000170	Metformin	1000	43520	103310
MCF-7_Run1	FIMM000170	Metformin	100	47147	109763
MCF-7_Run1	FIMM000170	Metformin	10	41689	102536
MCF-7_Run1	FIMM000171	Anagrelide	10000	44094	111391
MCF-7_Run1	FIMM000171	Anagrelide	1000	46204	106087
MCF-7_Run1	FIMM000171	Anagrelide	100	46494	109211
MCF-7_Run1	FIMM000171	Anagrelide	10	41791	101445
MCF-7_Run1	FIMM000171	Anagrelide	1	38354	103145
MCF-7_Run1	FIMM000172	Imatinib	1	40106	98705
MCF-7_Run1	FIMM000172	Imatinib	10	40623	103562
MCF-7_Run1	FIMM000172	Imatinib	100	39769	96752
MCF-7_Run1	FIMM000172	Imatinib	1000	36525	94308
MCF-7_Run1	FIMM000172	Imatinib	10000	21716	49270
MCF-7_Run1	FIMM000173	Idarubicin	1000	41833	33234
MCF-7_Run1	FIMM000173	Idarubicin	100	40220	96158
MCF-7_Run1	FIMM000173	Idarubicin	10	42144	100542
MCF-7_Run1	FIMM000173	Idarubicin	1	46004	103215
MCF-7_Run1	FIMM000173	Idarubicin	0.1	48938	114193
MCF-7_Run1	FIMM000183	Erlotinib	10000	44638	91515
MCF-7_Run1	FIMM000183	Erlotinib	1000	44900	107363
MCF-7_Run1	FIMM000183	Erlotinib	100	46292	106843
MCF-7_Run1	FIMM000183	Erlotinib	10	42913	103208
MCF-7_Run1	FIMM000183	Erlotinib	1	43057	95840
MCF-7_Run1	FIMM000227	Dexamethasone	1	48190	103731
MCF-7_Run1	FIMM000227	Dexamethasone	10	41157	85672
MCF-7_Run1	FIMM000227	Dexamethasone	100	40746	83306
MCF-7_Run1	FIMM000227	Dexamethasone	1000	40819	80665
MCF-7_Run1	FIMM000227	Dexamethasone	10000	43652	71874
MCF-7_Run1		DMSO	0	35694	93844
MCF-7_Run1	FIMM000249	Tretinoin	10000	41367	102488
MCF-7_Run1	FIMM000249	Tretinoin	1000	48268	101752
MCF-7_Run1	FIMM000249	Tretinoin	100	49842	113781
MCF-7_Run1	FIMM000249	Tretinoin	10	52912	111374
MCF-7_Run1	FIMM000249	Tretinoin	1	48636	108778
MCF-7_Run1	FIMM000287	Bortezomib	1000	43545	32554
MCF-7_Run1	FIMM000287	Bortezomib	100	51890	57737
MCF-7_Run1	FIMM000287	Bortezomib	10	51806	67197
MCF-7_Run1	FIMM000287	Bortezomib	1	43180	103518
MCF-7_Run1	FIMM000287	Bortezomib	0.1	43511	99448
MCF-7_Run1	FIMM000298	Celecoxib	1	40434	100144
MCF-7_Run1	FIMM000298	Celecoxib	10	42462	99976
MCF-7_Run1		BzCl	0	2724	3935
MCF-7_Run1	FIMM000298	Celecoxib	100	40242	96613
MCF-7_Run1	FIMM000298	Celecoxib	1000	43104	104609
MCF-7_Run1	FIMM000298	Celecoxib	10000	35623	78654
MCF-7_Run1	FIMM000321	Clofarabine	10000	48235	105416
MCF-7_Run1	FIMM000321	Clofarabine	1000	44256	90110
MCF-7_Run1	FIMM000321	Clofarabine	100	48307	102194
MCF-7_Run1		DMSO	0	52056	105338
MCF-7_Run1	FIMM000321	Clofarabine	10	51658	115628
MCF-7_Run1	FIMM000321	Clofarabine	1	41864	97330
MCF-7_Run1	FIMM000337	Vincristine	1000	49623	72839
MCF-7_Run1	FIMM000337	Vincristine	100	41106	66299
MCF-7_Run1	FIMM000337	Vincristine	10	47502	79471
MCF-7_Run1	FIMM000337	Vincristine	1	45234	95859
MCF-7_Run1	FIMM000337	Vincristine	0.1	42746	99458
MCF-7_Run1	FIMM000406	Cytarabine	1	40640	95491
MCF-7_Run1	FIMM000406	Cytarabine	10	43983	98914
MCF-7_Run1	FIMM000406	Cytarabine	100	40458	88634
MCF-7_Run1	FIMM000406	Cytarabine	1000	40097	84067
MCF-7_Run1	FIMM000406	Cytarabine	10000	38125	79045
MCF-7_Run1	FIMM000406/FIMM000173	Cytarabine/Idarubicin	10000 /1000	39178	55827
MCF-7_Run1	FIMM000406/FIMM000173	Cytarabine/Idarubicin	1000 /100	55347	106277
MCF-7_Run1	FIMM000406/FIMM000173	Cytarabine/Idarubicin	100 /10	42620	101812
MCF-7_Run1	FIMM000406/FIMM000173	Cytarabine/Idarubicin	10 /1	46594	107250
MCF-7_Run1	FIMM000406/FIMM000173	Cytarabine/Idarubicin	1 /0,1	47807	107814
MCF-7_Run1	FIMM000484	Methylprednisolone	10000	59483	50321
MCF-7_Run1		BzCl	0	3248	3444
MCF-7_Run1	FIMM000484	Methylprednisolone	1000	62078	87273
MCF-7_Run1	FIMM000484	Methylprednisolone	100	49206	92242
MCF-7_Run1	FIMM000484	Methylprednisolone	10	47627	101032
MCF-7_Run1	FIMM000484	Methylprednisolone	1	41926	103610
MCF-7_Run1	FIMM000490	Mitoxantrone	0.1	44685	98716
MCF-7_Run1	FIMM000490	Mitoxantrone	1	42133	95326
MCF-7_Run1	FIMM000490	Mitoxantrone	10	45423	100488
MCF-7_Run1	FIMM000490	Mitoxantrone	100	39562	96218
MCF-7_Run1	FIMM000490	Mitoxantrone	1000	38262	92661
MCF-7_Run1	FIMM000491	Paclitaxel	1000	44145	85467
MCF-7_Run1	FIMM000491	Paclitaxel	100	49430	91427
MCF-7_Run1	FIMM000491	Paclitaxel	10	51882	100344
MCF-7_Run1	FIMM000491	Paclitaxel	1	42929	95669
MCF-7_Run1	FIMM000491	Paclitaxel	0.1	49617	110287
MCF-7_Run1	FIMM000528	Mepacrine	50000	22062	3005
MCF-7_Run1	FIMM000528	Mepacrine	5000	46144	23641
MCF-7_Run1	FIMM000528	Mepacrine	500	51271	108778
MCF-7_Run1	FIMM000528	Mepacrine	50	43362	103280
MCF-7_Run1	FIMM000528	Mepacrine	5	43386	102506
MCF-7_Run1	FIMM000556	Topotecan	1	44227	101676
MCF-7_Run1	FIMM000556	Topotecan	10	45915	101900
MCF-7_Run1	FIMM000556	Topotecan	100	41709	96595
MCF-7_Run1		DMSO	0	41933	96438
MCF-7_Run1	FIMM000556	Topotecan	1000	41808	78388
MCF-7_Run1	FIMM000556	Topotecan	10000	36154	31462
MCF-7_Run1	FIMM000649	Methotrexate	5000	48914	79353
MCF-7_Run1	FIMM000649	Methotrexate	500	47253	78433
MCF-7_Run1	FIMM000649	Methotrexate	50	49669	109643
MCF-7_Run1	FIMM000649	Methotrexate	5	48782	111455
MCF-7_Run1	FIMM000649	Methotrexate	0.5	47456	107016
MCF-7_Run1	FIMM000983	Hydroxyurea	100000	46157	103712
MCF-7_Run1	FIMM000983	Hydroxyurea	10000	46222	109014
MCF-7_Run1	FIMM000983	Hydroxyurea	1000	46860	105958
MCF-7_Run1		DMSO	0	47824	109658
MCF-7_Run1	FIMM000983	Hydroxyurea	100	44619	100370
MCF-7_Run1	FIMM000983	Hydroxyurea	10	41551	99748
MCF-7_Run1	FIMM003569	Pravastatin	1	46708	107506
MCF-7_Run1	FIMM003569	Pravastatin	10	44697	104943
MCF-7_Run1	FIMM003569	Pravastatin	100	40238	98385
MCF-7_Run1	FIMM003569	Pravastatin	1000	41779	104333
MCF-7_Run1	FIMM003569	Pravastatin	10000	36923	92405
MCF-7_Run1	FIMM003705	Palbociclib	10000	47889	94758
MCF-7_Run1		DMSO	0	53385	118705
MCF-7_Run1	FIMM003705	Palbociclib	1000	51061	108383
MCF-7_Run1	FIMM003705	Palbociclib	100	49138	104968
MCF-7_Run1	FIMM003705	Palbociclib	10	46274	101652
MCF-7_Run1	FIMM003705	Palbociclib	1	50465	105824
MCF-7_Run1	FIMM003707	Navitoclax	10000	47822	111264
MCF-7_Run1	FIMM003707	Navitoclax	1000	45397	106119
MCF-7_Run1	FIMM003707	Navitoclax	100	47968	106302
MCF-7_Run1	FIMM003707	Navitoclax	10	45410	105470
MCF-7_Run1	FIMM003707	Navitoclax	1	44376	103773
MCF-7_Run1	FIMM003709	Veliparib	1	39353	95094
MCF-7_Run1	FIMM003709	Veliparib	10	38629	94321
MCF-7_Run1	FIMM003709	Veliparib	100	37021	91828
MCF-7_Run1	FIMM003709	Veliparib	1000	39067	95672
MCF-7_Run1	FIMM003709	Veliparib	10000	34948	82022
MCF-7_Run1	FIMM003710	Afatinib	1000	46388	95670
MCF-7_Run1	FIMM003710	Afatinib	100	49328	109129
MCF-7_Run1	FIMM003710	Afatinib	10	53888	114305
MCF-7_Run1	FIMM003710	Afatinib	1	43450	101749
MCF-7_Run1	FIMM003710	Afatinib	0.1	50218	104652
MCF-7_Run1		BzCl	0	3630	4820
MCF-7_Run1	FIMM003713	Crizotinib	1000	50060	107520
MCF-7_Run1	FIMM003713	Crizotinib	100	45749	103869
MCF-7_Run1	FIMM003713	Crizotinib	10	47446	102438
MCF-7_Run1	FIMM003713	Crizotinib	1	44339	102377
MCF-7_Run1	FIMM003713	Crizotinib	0.1	42922	98749
MCF-7_Run1	FIMM003725	Alvocidib	1	39521	101312
MCF-7_Run1	FIMM003725	Alvocidib	10	40227	91525
MCF-7_Run1	FIMM003725	Alvocidib	100	39341	66132
MCF-7_Run1	FIMM003725	Alvocidib	1000	37070	45725
MCF-7_Run1	FIMM003725	Alvocidib	10000	36468	46626
MCF-7_Run1	FIMM003728	Tipifarnib	10000	33556	41536
MCF-7_Run1	FIMM003728	Tipifarnib	1000	42648	86855
MCF-7_Run1	FIMM003728	Tipifarnib	100	48120	103950
MCF-7_Run1	FIMM003728	Tipifarnib	10	49166	99595
MCF-7_Run1	FIMM003728	Tipifarnib	1	48582	107357
MCF-7_Run1	FIMM003730	Ponatinib	1000	45981	66156
MCF-7_Run1	FIMM003730	Ponatinib	100	45944	101827
MCF-7_Run1	FIMM003730	Ponatinib	10	48477	112326
MCF-7_Run1	FIMM003730	Ponatinib	1	40057	98725
MCF-7_Run1	FIMM003730	Ponatinib	0.1	44684	101393
MCF-7_Run1	FIMM003739	AZD-1775	1	43483	96679
MCF-7_Run1	FIMM003739	AZD-1775	10	39441	97567
MCF-7_Run1	FIMM003739	AZD-1775	100	36051	86169
MCF-7_Run1		BzCl	0	3626	5108
MCF-7_Run1	FIMM003739	AZD-1775	1000	35998	72018
MCF-7_Run1	FIMM003739	AZD-1775	10000	35980	60221
MCF-7_Run1	FIMM003742	AZD1152-HQPA	1000	42080	102313
MCF-7_Run1	FIMM003742	AZD1152-HQPA	100	48384	107465
MCF-7_Run1		DMSO	0	48251	104971
MCF-7_Run1	FIMM003742	AZD1152-HQPA	10	44763	107414
MCF-7_Run1	FIMM003742	AZD1152-HQPA	1	45908	111265
MCF-7_Run1	FIMM003742	AZD1152-HQPA	0.1	45565	106513
MCF-7_Run1	FIMM003744	Belinostat	10000	49493	39841
MCF-7_Run1	FIMM003744	Belinostat	1000	45698	81196
MCF-7_Run1	FIMM003744	Belinostat	100	44905	94861
MCF-7_Run1	FIMM003744	Belinostat	10	49030	108905
MCF-7_Run1	FIMM003744	Belinostat	1	41313	100387
MCF-7_Run1	FIMM003749	BMS-754807	1	37079	87083
MCF-7_Run1	FIMM003749	BMS-754807	10	39287	88458
MCF-7_Run1	FIMM003749	BMS-754807	100	34473	60083
MCF-7_Run1	FIMM003749	BMS-754807	1000	34350	53012
MCF-7_Run1	FIMM003749	BMS-754807	10000	32990	33523
MCF-7_Run1	FIMM003750	Idelalisib	10000	38941	92076
MCF-7_Run1	FIMM003750	Idelalisib	1000	45254	98407
MCF-7_Run1	FIMM003750	Idelalisib	100	43807	97189
MCF-7_Run1	FIMM003750	Idelalisib	10	48737	107692
MCF-7_Run1	FIMM003750	Idelalisib	1	45524	102770
MCF-7_Run1	FIMM003751	Trametinib	250	44760	92311
MCF-7_Run1	FIMM003751	Trametinib	25	44981	92764
MCF-7_Run1	FIMM003751	Trametinib	2.5	45310	97367
MCF-7_Run1	FIMM003751	Trametinib	0.25	41501	93298
MCF-7_Run1	FIMM003751	Trametinib	2.5000000000000001E-2	39475	90575
MCF-7_Run1	FIMM003755	Everolimus	0.01	43393	96975
MCF-7_Run1	FIMM003755	Everolimus	0.1	40499	98083
MCF-7_Run1	FIMM003755	Everolimus	1	41107	91567
MCF-7_Run1	FIMM003755	Everolimus	10	36622	75809
MCF-7_Run1		DMSO	0	35524	89093
MCF-7_Run1	FIMM003755	Everolimus	100	36250	77407
MCF-7_Run1	FIMM003756	Ruxolitinib	10000	35883	104512
MCF-7_Run1	FIMM003756	Ruxolitinib	1000	46829	113159
MCF-7_Run1	FIMM003756	Ruxolitinib	100	48970	108552
MCF-7_Run1	FIMM003756	Ruxolitinib	10	47823	106400
MCF-7_Run1	FIMM003756	Ruxolitinib	1	46262	103100
MCF-7_Run1	FIMM003761	Alisertib	10000	40157	73802
MCF-7_Run1	FIMM003761	Alisertib	1000	43501	100937
MCF-7_Run1	FIMM003761	Alisertib	100	43197	92049
MCF-7_Run1	FIMM003761	Alisertib	10	43320	97923
MCF-7_Run1		BzCl	0	3581	5372
MCF-7_Run1	FIMM003761	Alisertib	1	38503	95582
MCF-7_Run1	FIMM003763	Nilotinib	1	37585	94946
MCF-7_Run1	FIMM003763	Nilotinib	10	37747	95899
MCF-7_Run1	FIMM003763	Nilotinib	100	36174	85723
MCF-7_Run1	FIMM003763	Nilotinib	1000	29769	71168
MCF-7_Run1	FIMM003763	Nilotinib	10000	28180	49870
MCF-7_Run1	FIMM003764	Luminespib	1000	43684	51830
MCF-7_Run1	FIMM003764	Luminespib	100	44041	54514
MCF-7_Run1	FIMM003764	Luminespib	10	49339	96330
MCF-7_Run1	FIMM003764	Luminespib	1	46277	109241
MCF-7_Run1		DMSO	0	44688	111830
MCF-7_Run1	FIMM003764	Luminespib	0.1	44967	106886
MCF-7_Run1	FIMM003767	Vemurafenib	10000	44629	93625
MCF-7_Run1	FIMM003767	Vemurafenib	1000	45911	89764
MCF-7_Run1	FIMM003767	Vemurafenib	100	44879	103455
MCF-7_Run1	FIMM003767	Vemurafenib	10	42799	100100
MCF-7_Run1	FIMM003767	Vemurafenib	1	41153	96372
MCF-7_Run1	FIMM003775	Dasatinib	0.1	43010	98408
MCF-7_Run1	FIMM003775	Dasatinib	1	25462	76409
MCF-7_Run1	FIMM003775	Dasatinib	10	36183	85268
MCF-7_Run1	FIMM003775	Dasatinib	100	38629	79786
MCF-7_Run1	FIMM003775	Dasatinib	1000	40773	83845
MCF-7_Run1	FIMM003778	Axitinib	10000	32105	57670
MCF-7_Run1		BzCl	0	2256	2674
MCF-7_Run1	FIMM003778	Axitinib	1000	41002	75644
MCF-7_Run1	FIMM003778	Axitinib	100	47306	104638
MCF-7_Run1	FIMM003778	Axitinib	10	43060	104617
MCF-7_Run1	FIMM003778	Axitinib	1	44490	101204
MCF-7_Run1	FIMM003780	Bosutinib	10000	37152	28914
MCF-7_Run1	FIMM003780	Bosutinib	1000	47460	95386
MCF-7_Run1	FIMM003780	Bosutinib	100	40637	96728
MCF-7_Run1	FIMM003780	Bosutinib	10	41224	102434
MCF-7_Run1	FIMM003780	Bosutinib	1	43173	106103
MCF-7_Run1	FIMM003782	Lenalidomide	10	36895	93726
MCF-7_Run1	FIMM003782	Lenalidomide	100	38807	98028
MCF-7_Run1	FIMM003782	Lenalidomide	1000	38307	99158
MCF-7_Run1	FIMM003782	Lenalidomide	10000	37827	94619
MCF-7_Run1	FIMM003782	Lenalidomide	100000	36673	95849
MCF-7_Run1	FIMM003783	Panobinostat	1000	44905	27298
MCF-7_Run1	FIMM003783	Panobinostat	100	51079	71615
MCF-7_Run1	FIMM003783	Panobinostat	10	43242	90242
MCF-7_Run1	FIMM003783	Panobinostat	1	44400	98737
MCF-7_Run1	FIMM003783	Panobinostat	0.1	45117	99926
MCF-7_Run1	FIMM003787	Vorinostat	10000	39440	67325
MCF-7_Run1	FIMM003787	Vorinostat	1000	44135	93609
MCF-7_Run1	FIMM003787	Vorinostat	100	42171	101962
MCF-7_Run1	FIMM003787	Vorinostat	10	46437	103797
MCF-7_Run1	FIMM003787	Vorinostat	1	41226	96843
MCF-7_Run1	FIMM003790	Olaparib	1	39373	90698
MCF-7_Run1		DMSO	0	35312	88220
MCF-7_Run1	FIMM003790	Olaparib	10	38547	91640
MCF-7_Run1	FIMM003790	Olaparib	100	37549	90081
MCF-7_Run1	FIMM003790	Olaparib	1000	36215	91687
MCF-7_Run1	FIMM003790	Olaparib	10000	35469	83606
MCF-7_Run1	FIMM003793	Vismodegib	10000	36269	84073
MCF-7_Run1	FIMM003793	Vismodegib	1000	40166	96474
MCF-7_Run1	FIMM003793	Vismodegib	100	41143	102552
MCF-7_Run1	FIMM003793	Vismodegib	10	46997	104688
MCF-7_Run1	FIMM003793	Vismodegib	1	42289	101353
MCF-7_Run1	FIMM003794	Sorafenib	1000	46170	90629
MCF-7_Run1	FIMM003794	Sorafenib	100	45778	103831
MCF-7_Run1	FIMM003794	Sorafenib	10	47465	106388
MCF-7_Run1	FIMM003794	Sorafenib	1	39874	92446
MCF-7_Run1	FIMM003794	Sorafenib	0.1	44684	100805
MCF-7_Run1	FIMM023798	Gemcitabine	0.1	42287	100376
MCF-7_Run1	FIMM023798	Gemcitabine	1	38204	96347
MCF-7_Run1	FIMM023798	Gemcitabine	10	34204	79329
MCF-7_Run1	FIMM023798	Gemcitabine	100	38605	84570
MCF-7_Run1		BzCl	0	2497	3418
MCF-7_Run1	FIMM023798	Gemcitabine	1000	34083	78591
MCF-7_Run1	FIMM023814	Etoposide	10000	42020	94868
MCF-7_Run1	FIMM023814	Etoposide	1000	46960	103674
MCF-7_Run1	FIMM023814	Etoposide	100	43756	106071
MCF-7_Run1	FIMM023814	Etoposide	10	44634	101400
MCF-7_Run1	FIMM023814	Etoposide	1	41939	104825
MCF-7_Run1	FIMM023820	Sunitinib	1000	43899	96192
MCF-7_Run1	FIMM023820	Sunitinib	100	37349	91790
MCF-7_Run1		DMSO	0	43048	99654
MCF-7_Run1	FIMM023820	Sunitinib	10	36541	90779
MCF-7_Run1	FIMM023820	Sunitinib	1	39043	95216
MCF-7_Run1	FIMM023820	Sunitinib	0.1	41185	93972
MCF-7_Run1	FIMM023825	Azacitidine	1	35922	94756
MCF-7_Run1	FIMM023825	Azacitidine	10	32748	80602
MCF-7_Run1	FIMM023825	Azacitidine	100	36808	92696
MCF-7_Run1	FIMM023825	Azacitidine	1000	40239	96887
MCF-7_Run1	FIMM023825	Azacitidine	10000	36951	83668
MCF-7_Run1	FIMM023828	Fludarabine	10000	40180	93065
MCF-7_Run1	FIMM023828	Fludarabine	1000	46295	102870
MCF-7_Run1		DMSO	0	40848	97597
MCF-7_Run1	FIMM023828	Fludarabine	100	39817	93827
MCF-7_Run1	FIMM023828	Fludarabine	10	43976	97601
MCF-7_Run1	FIMM023828	Fludarabine	1	38115	92253
MCF-7_Run1	FIMM023833	Quizartinib	1000	39262	75371
MCF-7_Run1	FIMM023833	Quizartinib	100	41664	95256
MCF-7_Run1	FIMM023833	Quizartinib	10	43740	99871
MCF-7_Run1	FIMM023833	Quizartinib	1	40652	95006
MCF-7_Run1	FIMM023833	Quizartinib	0.1	40434	99610
MCF-7_Run1	FIMM100346	Carfilzomib	0.1	41547	100360
MCF-7_Run1	FIMM100346	Carfilzomib	1	37377	94536
MCF-7_Run1	FIMM100346	Carfilzomib	10	37295	53355
MCF-7_Run1	FIMM100346	Carfilzomib	100	36171	28715
MCF-7_Run1	FIMM100346	Carfilzomib	1000	37477	26116
MCF-7_Run1	FIMM100362	Midostaurin	10000	45448	108641
MCF-7_Run1	FIMM100362	Midostaurin	1000	45698	120552
MCF-7_Run1	FIMM100362	Midostaurin	100	45670	105639
MCF-7_Run1	FIMM100362	Midostaurin	10	47710	109698
MCF-7_Run1	FIMM100362	Midostaurin	1	44196	97261
MCF-7_Run1	FIMM100364	Regorafenib	10000	32354	39274
MCF-7_Run1	FIMM100364	Regorafenib	1000	36917	83595
MCF-7_Run1	FIMM100364	Regorafenib	100	40849	97081
MCF-7_Run1	FIMM100364	Regorafenib	10	35619	92131
MCF-7_Run1	FIMM100364	Regorafenib	1	39018	93052
MCF-7_Run1		BzCl	0	2785	4074
MCF-7_Run1	FIMM100371	Chloroquine	10	38120	92957
MCF-7_Run1	FIMM100371	Chloroquine	100	37570	86805
MCF-7_Run1	FIMM100371	Chloroquine	1000	38647	90067
MCF-7_Run1	FIMM100371	Chloroquine	10000	35100	70893
MCF-7_Run1	FIMM100371	Chloroquine	100000	34963	4858
MCF-7_Run1	FIMM100372	Valproic acid	1000000	45299	80640
MCF-7_Run1	FIMM100372	Valproic acid	100000	40570	89674
MCF-7_Run1	FIMM100372	Valproic acid	10000	39005	92944
MCF-7_Run1	FIMM100372	Valproic acid	1000	39221	97438
MCF-7_Run1	FIMM100372	Valproic acid	100	46937	75771
MCF-7_Run1	FIMM100375	Volasertib	1000	39208	100310
MCF-7_Run1	FIMM100375	Volasertib	100	40560	90187
MCF-7_Run1	FIMM100375	Volasertib	10	40956	80708
MCF-7_Run1	FIMM100375	Volasertib	1	41407	96598
MCF-7_Run1	FIMM100375	Volasertib	0.1	44219	105729
MCF-7_Run1	FIMM100379	Omacetaxine	1	36880	91546
MCF-7_Run1	FIMM100379	Omacetaxine	10	42047	96861
MCF-7_Run1	FIMM100379	Omacetaxine	100	35190	31215
MCF-7_Run1	FIMM100379	Omacetaxine	1000	36101	37389
MCF-7_Run1	FIMM100379	Omacetaxine	10000	34889	35897
MCF-7_Run1		DMSO	0	31796	84089
MCF-7_Run1		BzCl	0	1836	1795
MCF-7_Run1	FIMM100385	Galunisertib	1000	39651	102224
MCF-7_Run1	FIMM100385	Galunisertib	100	40465	101964
MCF-7_Run1	FIMM100385	Galunisertib	10	39588	97363
MCF-7_Run1	FIMM100385	Galunisertib	1	42742	104127
MCF-7_Run1	FIMM100385	Galunisertib	0.1	39144	98131
MCF-7_Run1	FIMM100389	Nintedanib	10000	29730	28389
MCF-7_Run1	FIMM100389	Nintedanib	1000	37331	66979
MCF-7_Run1	FIMM100389	Nintedanib	100	38095	87738
MCF-7_Run1	FIMM100389	Nintedanib	10	35916	89416
MCF-7_Run1	FIMM100389	Nintedanib	1	33313	83629
MCF-7_Run1	FIMM100391	AZD4547	0.1	34353	92050
MCF-7_Run1	FIMM100391	AZD4547	1	34323	87979
MCF-7_Run1	FIMM100391	AZD4547	10	28515	79424
MCF-7_Run1	FIMM100391	AZD4547	100	34753	85541
MCF-7_Run1	FIMM100391	AZD4547	1000	30504	83550
MCF-7_Run1		xBzCl	0	1247	1153
MCF-7_Run1		xBzCl	0	1540	1616
MCF-7_Run1		BzCl	0	1680	2451
MCF-7_Run1	FIMM100402	Tosedostat	10000	46633	79944
MCF-7_Run1	FIMM100402	Tosedostat	1000	40060	108868
MCF-7_Run1	FIMM100402	Tosedostat	100	46183	114342
MCF-7_Run1	FIMM100402	Tosedostat	10	46495	116471
MCF-7_Run1	FIMM100402	Tosedostat	1	46526	106748
MCF-7_Run1	FIMM100411	MK-0752	1000	41413	109488
MCF-7_Run1	FIMM100411	MK-0752	100	44635	104850
MCF-7_Run1	FIMM100411	MK-0752	10	40453	106762
MCF-7_Run1	FIMM100411	MK-0752	1	38249	98453
MCF-7_Run1	FIMM100411	MK-0752	0.1	38702	97254
MCF-7_Run1	FIMM100415	Ibrutinib	0.1	41286	101741
MCF-7_Run1	FIMM100415	Ibrutinib	1	36044	96056
MCF-7_Run1	FIMM100415	Ibrutinib	10	35575	90504
MCF-7_Run1	FIMM100415	Ibrutinib	100	37384	105731
MCF-7_Run1	FIMM100415	Ibrutinib	1000	30039	85676
MCF-7_Run1	FIMM109440	NVP-BGJ398	1000	38860	111771
MCF-7_Run1	FIMM109440	NVP-BGJ398	100	41721	103807
MCF-7_Run1	FIMM109440	NVP-BGJ398	10	45082	106566
MCF-7_Run1	FIMM109440	NVP-BGJ398	1	47582	106614
MCF-7_Run1	FIMM109440	NVP-BGJ398	0.1	42445	102933
MCF-7_Run1	FIMM109441	Momelotinib	10000	43805	62366
MCF-7_Run1	FIMM109441	Momelotinib	1000	47345	123722
MCF-7_Run1	FIMM109441	Momelotinib	100	39656	101078
MCF-7_Run1	FIMM109441	Momelotinib	10	42183	102663
MCF-7_Run1	FIMM109441	Momelotinib	1	37925	92338
MCF-7_Run1	FIMM109442	MLN-0128	0.1	33761	91287
MCF-7_Run1	FIMM109442	MLN-0128	1	35760	88046
MCF-7_Run1	FIMM109442	MLN-0128	10	35517	84300
MCF-7_Run1	FIMM109442	MLN-0128	100	35009	65309
MCF-7_Run1	FIMM109442	MLN-0128	1000	39025	66562
MCF-7_Run1		DMSO	0	30882	93710
MCF-7_Run1	FIMM109460	Dinaciclib	1000	38295	50031
MCF-7_Run1	FIMM109460	Dinaciclib	100	43603	55286
MCF-7_Run1	FIMM109460	Dinaciclib	10	44293	49133
MCF-7_Run1	FIMM109460	Dinaciclib	1	40723	96656
MCF-7_Run1	FIMM109460	Dinaciclib	0.1	45960	105112
MCF-7_Run1	FIMM109463	Ralimetinib	10000	45104	65988
MCF-7_Run1	FIMM109463	Ralimetinib	1000	41124	90933
MCF-7_Run1	FIMM109463	Ralimetinib	100	46778	99455
MCF-7_Run1	FIMM109463	Ralimetinib	10	41128	103125
MCF-7_Run1	FIMM109463	Ralimetinib	1	39871	97763
MCF-7_Run1	FIMM109464	Crenolanib	1	39643	100416
MCF-7_Run1	FIMM109464	Crenolanib	10	39957	96471
MCF-7_Run1		BzCl	0	2027	3217
MCF-7_Run1	FIMM109464	Crenolanib	100	39464	105275
MCF-7_Run1	FIMM109464	Crenolanib	1000	39595	114123
MCF-7_Run1	FIMM109464	Crenolanib	10000	40670	13948
MCF-7_Run1	FIMM109468	ZSTK474	10000	36172	58299
MCF-7_Run1	FIMM109468	ZSTK474	1000	46407	68676
MCF-7_Run1	FIMM109468	ZSTK474	100	42874	94233
MCF-7_Run1		DMSO	0	47333	110509
MCF-7_Run1	FIMM109468	ZSTK474	10	43340	101654
MCF-7_Run1	FIMM109468	ZSTK474	1	42223	98856
MCF-7_Run1	FIMM115469	Vistusertib	10000	41331	59765
MCF-7_Run1	FIMM115469	Vistusertib	1000	43075	72485
MCF-7_Run1	FIMM115469	Vistusertib	100	42345	89551
MCF-7_Run1	FIMM115469	Vistusertib	10	42792	89871
MCF-7_Run1	FIMM115469	Vistusertib	1	36413	89572
MCF-7_Run1	FIMM115470	CPI-613	1	42437	93891
MCF-7_Run1	FIMM115470	CPI-613	10	40811	101704
MCF-7_Run1	FIMM115470	CPI-613	100	40337	96282
MCF-7_Run1	FIMM115470	CPI-613	1000	37445	97185
MCF-7_Run1	FIMM115470	CPI-613	10000	29867	98236
MCF-7_Run1	FIMM115471	FG-4592	10000	39305	129812
MCF-7_Run1	FIMM115471	FG-4592	1000	43628	109623
MCF-7_Run1	FIMM115471	FG-4592	100	43557	110619
MCF-7_Run1	FIMM115471	FG-4592	10	41348	100330
MCF-7_Run1	FIMM115471	FG-4592	1	43429	109925
MCF-7_Run1	FIMM115472	Pevonedistat	10000	44162	83557
MCF-7_Run1		BzCl	0	3159	4631
MCF-7_Run1	FIMM115472	Pevonedistat	1000	46297	93482
MCF-7_Run1	FIMM115472	Pevonedistat	100	47724	110652
MCF-7_Run1	FIMM115472	Pevonedistat	10	43957	111222
MCF-7_Run1	FIMM115472	Pevonedistat	1	41519	105254
MCF-7_Run1	FIMM115484	Venetoclax	0.1	44581	102374
MCF-7_Run1	FIMM115484	Venetoclax	1	42654	102663
MCF-7_Run1	FIMM115484	Venetoclax	10	44582	101622
MCF-7_Run1	FIMM115484	Venetoclax	100	37218	105528
MCF-7_Run1	FIMM115484	Venetoclax	1000	34410	99076
MCF-7_Run1	FIMM115486	Ipatasertib	10000	38366	76714
MCF-7_Run1	FIMM115486	Ipatasertib	1000	48321	99638
MCF-7_Run1	FIMM115486	Ipatasertib	100	38288	90273
MCF-7_Run1	FIMM115486	Ipatasertib	10	49239	108623
MCF-7_Run1	FIMM115486	Ipatasertib	1	47140	110303
MCF-7_Run1	FIMM133776	Rocilinostat	10000	61165	86153
MCF-7_Run1	FIMM133776	Rocilinostat	1000	42843	95233
MCF-7_Run1	FIMM133776	Rocilinostat	100	42831	98475
MCF-7_Run1	FIMM133776	Rocilinostat	10	43775	105344
MCF-7_Run1	FIMM133776	Rocilinostat	1	38936	100041
MCF-7_Run1	FIMM133786	Lonafarnib	1	38464	98484
MCF-7_Run1	FIMM133786	Lonafarnib	10	39100	94632
MCF-7_Run1	FIMM133786	Lonafarnib	100	39665	91111
MCF-7_Run1		DMSO	0	37049	99305
MCF-7_Run1	FIMM133786	Lonafarnib	1000	41511	93259
MCF-7_Run1	FIMM133786	Lonafarnib	10000	35206	48408
MCF-7_Run1	FIMM133787	Alpelisib	2500	40945	95287
MCF-7_Run1	FIMM133787	Alpelisib	250	42207	94938
MCF-7_Run1	FIMM133787	Alpelisib	25	43368	109348
MCF-7_Run1	FIMM133787	Alpelisib	2.5	47908	110292
MCF-7_Run1	FIMM133787	Alpelisib	0.25	41966	113779
MCF-7_Run1	FIMM133797	Pomalidomide	10000	41225	106839
MCF-7_Run1	FIMM133797	Pomalidomide	1000	47014	114249
MCF-7_Run1	FIMM133797	Pomalidomide	100	41858	100305
MCF-7_Run1		DMSO	0	45521	109841
MCF-7_Run1	FIMM133797	Pomalidomide	10	46646	111546
MCF-7_Run1	FIMM133797	Pomalidomide	1	45521	106021
MCF-7_Run1	FIMM133806	SGI-1776	1	40835	103767
MCF-7_Run1	FIMM133806	SGI-1776	10	42656	101421
MCF-7_Run1	FIMM133806	SGI-1776	100	39122	98680
MCF-7_Run1	FIMM133806	SGI-1776	1000	38175	86886
MCF-7_Run1	FIMM133806	SGI-1776	10000	26640	2588
MCF-7_Run1	FIMM133807	Rigosertib	10000	41913	87722
MCF-7_Run1		DMSO	0	41443	104820
MCF-7_Run1	FIMM133807	Rigosertib	1000	44782	78206
MCF-7_Run1	FIMM133807	Rigosertib	100	42171	79861
MCF-7_Run1	FIMM133807	Rigosertib	10	42606	103270
MCF-7_Run1	FIMM133807	Rigosertib	1	38773	99155
MCF-7_Run1	FIMM133810	Duvelisib	500	47179	104385
MCF-7_Run1	FIMM133810	Duvelisib	50	38918	93798
MCF-7_Run1	FIMM133810	Duvelisib	5	40136	100836
MCF-7_Run1	FIMM133810	Duvelisib	0.5	38972	96990
MCF-7_Run1	FIMM133810	Duvelisib	0.05	44046	101049
MCF-7_Run1	FIMM133816	SCH772984	1	42149	96557
MCF-7_Run1	FIMM133816	SCH772984	10	37984	93196
MCF-7_Run1	FIMM133816	SCH772984	100	42200	92366
MCF-7_Run1	FIMM133816	SCH772984	1000	33487	78586
MCF-7_Run1	FIMM133816	SCH772984	10000	26032	51819
MCF-7_Run1	FIMM133830	Abemaciclib	2500	49563	92118
MCF-7_Run1	FIMM133830	Abemaciclib	250	44319	97936
MCF-7_Run1	FIMM133830	Abemaciclib	25	41019	101835
MCF-7_Run1	FIMM133830	Abemaciclib	2.5	38913	95978
MCF-7_Run1	FIMM133830	Abemaciclib	0.25	40311	103271
MCF-7_Run1		BzCl	0	3381	6131
MCF-7_Run1	FIMM133831	Ceritinib	2500	37161	77006
MCF-7_Run1	FIMM133831	Ceritinib	250	45212	101129
MCF-7_Run1	FIMM133831	Ceritinib	25	43361	103949
MCF-7_Run1	FIMM133831	Ceritinib	2.5	39293	96776
MCF-7_Run1	FIMM133831	Ceritinib	0.25	38820	100241
MCF-7_Run1	FIMM133837	Hydroxyfasudil	3.75	43476	101144
MCF-7_Run1	FIMM133837	Hydroxyfasudil	37.5	40620	105398
MCF-7_Run1	FIMM133837	Hydroxyfasudil	375	42045	105506
MCF-7_Run1	FIMM133837	Hydroxyfasudil	3750	36176	121709
MCF-7_Run1	FIMM133837	Hydroxyfasudil	37500	35145	109357
MCF-7_Run1	FIMM133857	Gedatolisib	1000	42283	56534
MCF-7_Run1	FIMM133857	Gedatolisib	100	37787	58683
MCF-7_Run1	FIMM133857	Gedatolisib	10	36478	71532
MCF-7_Run1	FIMM133857	Gedatolisib	1	38827	92863
MCF-7_Run1	FIMM133857	Gedatolisib	0.1	40841	99444
MCF-7_Run1	FIMM133880	AZD-1080	10000	36826	65665
MCF-7_Run1	FIMM133880	AZD-1080	1000	37018	85860
MCF-7_Run1	FIMM133880	AZD-1080	100	43245	100428
MCF-7_Run1	FIMM133880	AZD-1080	10	42676	102054
MCF-7_Run1	FIMM133880	AZD-1080	1	41673	107552
MCF-7_Run1	FIMM133886	Silmitasertib	1	35935	92211
MCF-7_Run1	FIMM133886	Silmitasertib	10	39354	95453
MCF-7_Run1	FIMM133886	Silmitasertib	100	40481	106547
MCF-7_Run1		BzCl	0	2439	3958
MCF-7_Run1	FIMM133886	Silmitasertib	1000	37610	107196
MCF-7_Run1	FIMM133886	Silmitasertib	10000	35004	71606
MCF-7_Run1	FIMM133888	AZD-8186	1000	29739	75105
MCF-7_Run1	FIMM133888	AZD-8186	100	37260	95479
MCF-7_Run1		DMSO	0	41318	99701
MCF-7_Run1	FIMM133888	AZD-8186	10	42605	99119
MCF-7_Run1	FIMM133888	AZD-8186	1	38966	93631
MCF-7_Run1	FIMM133888	AZD-8186	0.1	41346	98967
MCF-7_Run1	FIMM133892	LCL161	25000	38924	67708
MCF-7_Run1	FIMM133892	LCL161	2500	35263	89990
MCF-7_Run1	FIMM133892	LCL161	250	42602	102585
MCF-7_Run1	FIMM133892	LCL161	25	43219	100930
MCF-7_Run1	FIMM133892	LCL161	2.5	45597	112194
MCF-7_Run1	FIMM133893	Tazemetostat	1	39173	92321
MCF-7_Run1	FIMM133893	Tazemetostat	10	38587	94145
MCF-7_Run1	FIMM133893	Tazemetostat	100	36136	96113
MCF-7_Run1	FIMM133893	Tazemetostat	1000	34950	100166
MCF-7_Run1	FIMM133893	Tazemetostat	10000	24792	72143
MCF-7_Run1	FIMM133896	EPZ-5676	1000	33497	98823
MCF-7_Run1	FIMM133896	EPZ-5676	100	37780	100490
MCF-7_Run1	FIMM133896	EPZ-5676	10	36039	90900
MCF-7_Run1	FIMM133896	EPZ-5676	1	37795	96653
MCF-7_Run1	FIMM133896	EPZ-5676	0.1	38586	93768
MCF-7_Run1	FIMM133902	Selinexor	10000	25479	45000
MCF-7_Run1	FIMM133902	Selinexor	1000	30475	49653
MCF-7_Run1	FIMM133902	Selinexor	100	41646	77149
MCF-7_Run1	FIMM133902	Selinexor	10	40248	93630
MCF-7_Run1	FIMM133902	Selinexor	1	39177	98655
MCF-7_Run1	FIMM136366	Birabresib	1	35958	83975
MCF-7_Run1	FIMM136366	Birabresib	10	36682	97541
MCF-7_Run1	FIMM136366	Birabresib	100	36695	106125
MCF-7_Run1	FIMM136366	Birabresib	1000	33141	102664
MCF-7_Run1		DMSO	0	35290	93602
MCF-7_Run1	FIMM136366	Birabresib	10000	31149	75733
MCF-7_Run1	FIMM136372	NVP-LGK974	10000	29028	62023
MCF-7_Run1	FIMM136372	NVP-LGK974	1000	38828	90578
MCF-7_Run1	FIMM136372	NVP-LGK974	100	36330	94537
MCF-7_Run1	FIMM136372	NVP-LGK974	10	46779	105611
MCF-7_Run1	FIMM136372	NVP-LGK974	1	37482	96506
MCF-7_Run1	FIMM136380	Pacritinib	10000	30467	8069
MCF-7_Run1	FIMM136380	Pacritinib	1000	35771	48875
MCF-7_Run1	FIMM136380	Pacritinib	100	41006	96936
MCF-7_Run1	FIMM136380	Pacritinib	10	40978	102491
MCF-7_Run1		BzCl	0	2801	5334
MCF-7_Run1	FIMM136380	Pacritinib	1	42387	102390
MCF-7_Run1	FIMM136384	Idasanutlin	1	41010	101549
MCF-7_Run1	FIMM136384	Idasanutlin	10	35070	90636
MCF-7_Run1	FIMM136384	Idasanutlin	100	31977	85689
MCF-7_Run1	FIMM136384	Idasanutlin	1000	38770	94671
MCF-7_Run1	FIMM136384	Idasanutlin	10000	28478	74262
MCF-7_Run1	FIMM136386	Filanesib	1000	39267	92798
MCF-7_Run1	FIMM136386	Filanesib	100	41293	83265
MCF-7_Run1	FIMM136386	Filanesib	10	34780	70371
MCF-7_Run1	FIMM136386	Filanesib	1	40570	100145
MCF-7_Run1		DMSO	0	38966	97431
MCF-7_Run1	FIMM136386	Filanesib	0.1	40907	95945
MCF-7_Run1	FIMM136392	Cobimetinib	1000	43740	92561
MCF-7_Run1	FIMM136392	Cobimetinib	100	41613	92463
MCF-7_Run1	FIMM136392	Cobimetinib	10	38272	91115
MCF-7_Run1	FIMM136392	Cobimetinib	1	40357	95830
MCF-7_Run1	FIMM136392	Cobimetinib	0.1	36011	92169
MCF-7_Run1	FIMM136393	AZD1208	1	39445	92258
MCF-7_Run1	FIMM136393	AZD1208	10	38526	94646
MCF-7_Run1	FIMM136393	AZD1208	100	32455	81697
MCF-7_Run1	FIMM136393	AZD1208	1000	32556	86375
MCF-7_Run1	FIMM136393	AZD1208	10000	28419	78927
MCF-7_Run1	FIMM136394	BGB324	10000	30762	36125
MCF-7_Run1		BzCl	0	2567	4458
MCF-7_Run1	FIMM136394	BGB324	1000	34227	98521
MCF-7_Run1	FIMM136394	BGB324	100	41475	108345
MCF-7_Run1	FIMM136394	BGB324	10	42786	107567
MCF-7_Run1	FIMM136394	BGB324	1	39582	99066
MCF-7_Run1	FIMM136402	Entospletinib	5000	34299	72238
MCF-7_Run1	FIMM136402	Entospletinib	500	39852	93707
MCF-7_Run1	FIMM136402	Entospletinib	50	39987	103275
MCF-7_Run1	FIMM136402	Entospletinib	5	46041	102389
MCF-7_Run1	FIMM136402	Entospletinib	0.5	43870	103004
MCF-7_Run1	FIMM136412	AMG-232	0.1	42161	98962
MCF-7_Run1	FIMM136412	AMG-232	1	41228	102638
MCF-7_Run1	FIMM136412	AMG-232	10	39715	97220
MCF-7_Run1	FIMM136412	AMG-232	100	34612	96580
MCF-7_Run1	FIMM136412	AMG-232	1000	34309	87350
MCF-7_Run1	FIMM136419	GSK525762	10000	43881	123659
MCF-7_Run1	FIMM136419	GSK525762	1000	40541	107043
MCF-7_Run1	FIMM136419	GSK525762	100	39290	99746
MCF-7_Run1	FIMM136419	GSK525762	10	36212	97524
MCF-7_Run1	FIMM136419	GSK525762	1	38154	95921
MCF-7_Run1	FIMM136428	Taselisib	1000	41678	71519
MCF-7_Run1	FIMM136428	Taselisib	100	38368	81570
MCF-7_Run1	FIMM136428	Taselisib	10	36845	84477
MCF-7_Run1	FIMM136428	Taselisib	1	38183	91827
MCF-7_Run1	FIMM136428	Taselisib	0.1	40439	93287
MCF-7_Run1	FIMM136431	Glasdegib	0.1	37442	93170
MCF-7_Run1		DMSO	0	39473	91405
MCF-7_Run1	FIMM136431	Glasdegib	1	38455	92775
MCF-7_Run1	FIMM136431	Glasdegib	10	36212	94612
MCF-7_Run1	FIMM136431	Glasdegib	100	35535	94407
MCF-7_Run1	FIMM136431	Glasdegib	1000	33887	93279
MCF-7_Run1	FIMM136488	A-1210477	50000	41326	37495
MCF-7_Run1	FIMM136488	A-1210477	5000	36659	79595
MCF-7_Run1	FIMM136488	A-1210477	500	39505	96938
MCF-7_Run1	FIMM136488	A-1210477	50	39203	98404
MCF-7_Run1	FIMM136488	A-1210477	5	42676	102298
MCF-7_Run1	FIMM136490	VS-4718	10000	31885	58642
MCF-7_Run1	FIMM136490	VS-4718	1000	40233	87914
MCF-7_Run1	FIMM136490	VS-4718	100	38993	93024
MCF-7_Run1	FIMM136490	VS-4718	10	41528	98579
MCF-7_Run1	FIMM136490	VS-4718	1	42007	97570
MCF-7_Run1	FIMM136493	Ulixertinib	1	38421	98721
MCF-7_Run1	FIMM136493	Ulixertinib	10	40372	106103
MCF-7_Run1	FIMM136493	Ulixertinib	100	36238	87511
MCF-7_Run1	FIMM136493	Ulixertinib	1000	32076	77500
MCF-7_Run1		BzCl	0	1881	2791
MCF-7_Run1	FIMM136493	Ulixertinib	10000	27498	58858
MCF-7_Run1	FIMM136494	LY-3009120	10000	35096	100439
MCF-7_Run1	FIMM136494	LY-3009120	1000	38594	92469
MCF-7_Run1	FIMM136494	LY-3009120	100	37126	93837
MCF-7_Run1	FIMM136494	LY-3009120	10	43933	104172
MCF-7_Run1	FIMM136494	LY-3009120	1	40684	98477
MCF-7_Run1	FIMM136500	Prexasertib	10000	40604	83278
MCF-7_Run1	FIMM136500	Prexasertib	1000	37926	92145
MCF-7_Run1		DMSO	0	39249	91612
MCF-7_Run1	FIMM136500	Prexasertib	100	41475	85570
MCF-7_Run1	FIMM136500	Prexasertib	10	38456	92234
MCF-7_Run1	FIMM136500	Prexasertib	1	36615	89051
MCF-7_Run1	FIMM136501	Epacadostat	1	35097	87086
MCF-7_Run1	FIMM136501	Epacadostat	10	34683	90094
MCF-7_Run1	FIMM136501	Epacadostat	100	36898	91489
MCF-7_Run1	FIMM136501	Epacadostat	1000	33237	84549
MCF-7_Run1	FIMM136501	Epacadostat	10000	54171	94087
MCF-7_Run1	FIMM136507	Napabucasin	20000	5047	2009
MCF-7_Run1	FIMM136507	Napabucasin	2000	17294	2908
MCF-7_Run1		DMSO	0	39294	99502
MCF-7_Run1	FIMM136507	Napabucasin	200	55956	68808
MCF-7_Run1	FIMM136507	Napabucasin	20	44355	103019
MCF-7_Run1	FIMM136507	Napabucasin	2	39910	99841
MCF-7_Run1	FIMM136508	Enasidenib	10000	38174	64486
MCF-7_Run1	FIMM136508	Enasidenib	1000	38549	86686
MCF-7_Run1	FIMM136508	Enasidenib	100	40064	100904
MCF-7_Run1	FIMM136508	Enasidenib	10	42233	101263
MCF-7_Run1	FIMM136508	Enasidenib	1	35182	89602
MCF-7_Run1	FIMM136509	CCT196969	2.5	38589	98664
MCF-7_Run1	FIMM136509	CCT196969	25	36346	92549
MCF-7_Run1	FIMM136509	CCT196969	250	35118	78195
MCF-7_Run1	FIMM136509	CCT196969	2500	38477	67627
MCF-7_Run1	FIMM136509	CCT196969	25000	25649	32674
MCF-7_Run1	FIMM136510	Gilteritinib	1000	38969	82459
MCF-7_Run1	FIMM136510	Gilteritinib	100	40124	107531
MCF-7_Run1	FIMM136510	Gilteritinib	10	36040	97097
MCF-7_Run1	FIMM136510	Gilteritinib	1	44377	103292
MCF-7_Run1	FIMM136510	Gilteritinib	0.1	36541	92207
MCF-7_Run1	FIMM136513	A-1331852	1000	41219	96673
MCF-7_Run1	FIMM136513	A-1331852	100	41796	101630
MCF-7_Run1	FIMM136513	A-1331852	10	41134	99307
MCF-7_Run1	FIMM136513	A-1331852	1	38970	92969
MCF-7_Run1	FIMM136513	A-1331852	0.1	36317	86590
MCF-7_Run1		BzCl	0	2241	3355
MCF-7_Run1	FIMM136515	Ivosidenib	1	38964	89924
MCF-7_Run1	FIMM136515	Ivosidenib	10	36126	91844
MCF-7_Run1	FIMM136515	Ivosidenib	100	34596	90276
MCF-7_Run1	FIMM136515	Ivosidenib	1000	33265	86453
MCF-7_Run1	FIMM136515	Ivosidenib	10000	30617	82452
MCF-7_Run1	FIMM136519	TIC10	25000	31667	42589
MCF-7_Run1	FIMM136519	TIC10	2500	37586	74725
MCF-7_Run1	FIMM136519	TIC10	250	38863	97680
MCF-7_Run1	FIMM136519	TIC10	25	37889	95884
MCF-7_Run1	FIMM136519	TIC10	2.5	36679	89697
MCF-7_Run1	FIMM136520	ABC294640	50000	30877	39224
MCF-7_Run1	FIMM136520	ABC294640	5000	38090	86498
MCF-7_Run1	FIMM136520	ABC294640	500	39991	96824
MCF-7_Run1	FIMM136520	ABC294640	50	39363	100010
MCF-7_Run1	FIMM136520	ABC294640	5	37972	93607
MCF-7_Run1	FIMM136526	RO5126766	0.1	38523	92197
MCF-7_Run1	FIMM136526	RO5126766	1	44019	96959
MCF-7_Run1	FIMM136526	RO5126766	10	37644	96117
MCF-7_Run1	FIMM136526	RO5126766	100	34576	84576
MCF-7_Run1	FIMM136526	RO5126766	1000	33942	75990
MCF-7_Run1		DMSO	0	30805	85093
MCF-7_Run1		BzCl	0	1503	1590
MCF-7_Run1	FIMM136529	AZD6738	25000	36726	71310
MCF-7_Run1	FIMM136529	AZD6738	2500	32244	79561
MCF-7_Run1	FIMM136529	AZD6738	250	35030	90392
MCF-7_Run1	FIMM136529	AZD6738	25	33543	89805
MCF-7_Run1	FIMM136529	AZD6738	2.5	39855	97686
MCF-7_Run1	FIMM136532	Entrectinib	1000	39286	75225
MCF-7_Run1	FIMM136532	Entrectinib	100	37914	91314
MCF-7_Run1	FIMM136532	Entrectinib	10	33690	91245
MCF-7_Run1	FIMM136532	Entrectinib	1	35058	90578
MCF-7_Run1	FIMM136532	Entrectinib	0.1	30857	81631
MCF-7_Run1	FIMM136537	Motolimod	1	35431	91531
MCF-7_Run1	FIMM136537	Motolimod	10	27957	81440
MCF-7_Run1	FIMM136537	Motolimod	100	30815	87087
MCF-7_Run1	FIMM136537	Motolimod	1000	30372	71830
MCF-7_Run1	FIMM136537	Motolimod	10000	20020	41701
MCF-7_Run1		xBzCl	0	1229	1274
MCF-7_Run1		xBzCl	0	1471	2081
MCF-7_Run2		BzCl	0	315	165
MCF-7_Run2	FIMM000170	Metformin	100000	8180	31044
MCF-7_Run2	FIMM000170	Metformin	10000	8848	32489
MCF-7_Run2	FIMM000170	Metformin	1000	10918	37649
MCF-7_Run2	FIMM000170	Metformin	100	9250	32636
MCF-7_Run2	FIMM000170	Metformin	10	10107	33652
MCF-7_Run2	FIMM000171	Anagrelide	10000	8847	34907
MCF-7_Run2	FIMM000171	Anagrelide	1000	8599	34449
MCF-7_Run2	FIMM000171	Anagrelide	100	8903	35694
MCF-7_Run2	FIMM000171	Anagrelide	10	10087	35883
MCF-7_Run2	FIMM000171	Anagrelide	1	9603	35893
MCF-7_Run2	FIMM000172	Imatinib	1	8497	33264
MCF-7_Run2	FIMM000172	Imatinib	10	8077	30926
MCF-7_Run2	FIMM000172	Imatinib	100	8299	29992
MCF-7_Run2	FIMM000172	Imatinib	1000	7485	27546
MCF-7_Run2	FIMM000172	Imatinib	10000	5146	21314
MCF-7_Run2	FIMM000173	Idarubicin	1000	7235	7673
MCF-7_Run2	FIMM000173	Idarubicin	100	9000	33191
MCF-7_Run2	FIMM000173	Idarubicin	10	11131	33080
MCF-7_Run2	FIMM000173	Idarubicin	1	10029	33350
MCF-7_Run2	FIMM000173	Idarubicin	0.1	10777	32820
MCF-7_Run2	FIMM000183	Erlotinib	10000	10270	32194
MCF-7_Run2	FIMM000183	Erlotinib	1000	9701	35733
MCF-7_Run2	FIMM000183	Erlotinib	100	11481	38015
MCF-7_Run2	FIMM000183	Erlotinib	10	9272	34446
MCF-7_Run2	FIMM000183	Erlotinib	1	11136	36262
MCF-7_Run2	FIMM000227	Dexamethasone	1	9043	31436
MCF-7_Run2	FIMM000227	Dexamethasone	10	9418	31139
MCF-7_Run2	FIMM000227	Dexamethasone	100	8741	28465
MCF-7_Run2	FIMM000227	Dexamethasone	1000	9178	29284
MCF-7_Run2	FIMM000227	Dexamethasone	10000	8573	23168
MCF-7_Run2		DMSO	0	7594	31412
MCF-7_Run2	FIMM000249	Tretinoin	10000	9661	38390
MCF-7_Run2	FIMM000249	Tretinoin	1000	9282	30781
MCF-7_Run2	FIMM000249	Tretinoin	100	10947	34308
MCF-7_Run2	FIMM000249	Tretinoin	10	11344	34548
MCF-7_Run2	FIMM000249	Tretinoin	1	9868	33000
MCF-7_Run2	FIMM000287	Bortezomib	1000	14157	9568
MCF-7_Run2	FIMM000287	Bortezomib	100	11728	12481
MCF-7_Run2	FIMM000287	Bortezomib	10	9953	19280
MCF-7_Run2	FIMM000287	Bortezomib	1	11428	37712
MCF-7_Run2	FIMM000287	Bortezomib	0.1	10317	35328
MCF-7_Run2	FIMM000298	Celecoxib	1	8542	33517
MCF-7_Run2	FIMM000298	Celecoxib	10	8471	33014
MCF-7_Run2		BzCl	0	536	290
MCF-7_Run2	FIMM000298	Celecoxib	100	8676	33899
MCF-7_Run2	FIMM000298	Celecoxib	1000	8287	33596
MCF-7_Run2	FIMM000298	Celecoxib	10000	9004	29289
MCF-7_Run2	FIMM000321	Clofarabine	10000	9612	34556
MCF-7_Run2	FIMM000321	Clofarabine	1000	12042	33434
MCF-7_Run2	FIMM000321	Clofarabine	100	11678	34268
MCF-7_Run2		DMSO	0	10930	33742
MCF-7_Run2	FIMM000321	Clofarabine	10	11524	34636
MCF-7_Run2	FIMM000321	Clofarabine	1	10574	34029
MCF-7_Run2	FIMM000337	Vincristine	1000	9973	20892
MCF-7_Run2	FIMM000337	Vincristine	100	8970	20881
MCF-7_Run2	FIMM000337	Vincristine	10	12358	27537
MCF-7_Run2	FIMM000337	Vincristine	1	10961	35989
MCF-7_Run2	FIMM000337	Vincristine	0.1	9903	30967
MCF-7_Run2	FIMM000406	Cytarabine	1	9176	33421
MCF-7_Run2	FIMM000406	Cytarabine	10	9119	32950
MCF-7_Run2	FIMM000406	Cytarabine	100	9046	32603
MCF-7_Run2	FIMM000406	Cytarabine	1000	7879	28159
MCF-7_Run2	FIMM000406	Cytarabine	10000	8947	29447
MCF-7_Run2	FIMM000406/FIMM000173	Cytarabine/Idarubicin	10000 /1000	10201	19538
MCF-7_Run2	FIMM000406/FIMM000173	Cytarabine/Idarubicin	1000 /100	10472	33784
MCF-7_Run2	FIMM000406/FIMM000173	Cytarabine/Idarubicin	100 /10	10786	34043
MCF-7_Run2	FIMM000406/FIMM000173	Cytarabine/Idarubicin	10 /1	11079	37146
MCF-7_Run2	FIMM000406/FIMM000173	Cytarabine/Idarubicin	1 /0,1	10824	36298
MCF-7_Run2	FIMM000484	Methylprednisolone	10000	13678	24103
MCF-7_Run2		BzCl	0	982	322
MCF-7_Run2	FIMM000484	Methylprednisolone	1000	13717	31203
MCF-7_Run2	FIMM000484	Methylprednisolone	100	12523	32744
MCF-7_Run2	FIMM000484	Methylprednisolone	10	9038	31375
MCF-7_Run2	FIMM000484	Methylprednisolone	1	9467	32392
MCF-7_Run2	FIMM000490	Mitoxantrone	0.1	9981	34359
MCF-7_Run2	FIMM000490	Mitoxantrone	1	9706	32859
MCF-7_Run2	FIMM000490	Mitoxantrone	10	8776	33351
MCF-7_Run2	FIMM000490	Mitoxantrone	100	7855	33806
MCF-7_Run2	FIMM000490	Mitoxantrone	1000	7564	33491
MCF-7_Run2	FIMM000491	Paclitaxel	1000	9494	31978
MCF-7_Run2	FIMM000491	Paclitaxel	100	9129	28879
MCF-7_Run2	FIMM000491	Paclitaxel	10	11652	31835
MCF-7_Run2	FIMM000491	Paclitaxel	1	10143	34656
MCF-7_Run2	FIMM000491	Paclitaxel	0.1	9704	33217
MCF-7_Run2	FIMM000528	Mepacrine	50000	5503	310
MCF-7_Run2	FIMM000528	Mepacrine	5000	7754	4350
MCF-7_Run2	FIMM000528	Mepacrine	500	10012	36213
MCF-7_Run2	FIMM000528	Mepacrine	50	10113	34383
MCF-7_Run2	FIMM000528	Mepacrine	5	10842	34192
MCF-7_Run2	FIMM000556	Topotecan	1	9834	34609
MCF-7_Run2	FIMM000556	Topotecan	10	10837	35981
MCF-7_Run2	FIMM000556	Topotecan	100	10624	32098
MCF-7_Run2		DMSO	0	10591	33482
MCF-7_Run2	FIMM000556	Topotecan	1000	10031	28411
MCF-7_Run2	FIMM000556	Topotecan	10000	7022	9448
MCF-7_Run2	FIMM000649	Methotrexate	5000	11682	28970
MCF-7_Run2	FIMM000649	Methotrexate	500	10248	26531
MCF-7_Run2	FIMM000649	Methotrexate	50	11011	36407
MCF-7_Run2	FIMM000649	Methotrexate	5	10021	34602
MCF-7_Run2	FIMM000649	Methotrexate	0.5	10768	35642
MCF-7_Run2	FIMM000983	Hydroxyurea	100000	11394	35184
MCF-7_Run2	FIMM000983	Hydroxyurea	10000	10299	34027
MCF-7_Run2	FIMM000983	Hydroxyurea	1000	9829	33189
MCF-7_Run2		DMSO	0	9782	33612
MCF-7_Run2	FIMM000983	Hydroxyurea	100	9626	33729
MCF-7_Run2	FIMM000983	Hydroxyurea	10	8047	30822
MCF-7_Run2	FIMM003569	Pravastatin	1	9603	34026
MCF-7_Run2	FIMM003569	Pravastatin	10	9618	35173
MCF-7_Run2	FIMM003569	Pravastatin	100	8210	32414
MCF-7_Run2	FIMM003569	Pravastatin	1000	10015	38062
MCF-7_Run2	FIMM003569	Pravastatin	10000	8056	37116
MCF-7_Run2	FIMM003705	Palbociclib	10000	9562	32041
MCF-7_Run2		DMSO	0	10119	41619
MCF-7_Run2	FIMM003705	Palbociclib	1000	11761	37763
MCF-7_Run2	FIMM003705	Palbociclib	100	11498	35010
MCF-7_Run2	FIMM003705	Palbociclib	10	12518	36731
MCF-7_Run2	FIMM003705	Palbociclib	1	10952	35675
MCF-7_Run2	FIMM003707	Navitoclax	10000	11855	37188
MCF-7_Run2	FIMM003707	Navitoclax	1000	10655	36441
MCF-7_Run2	FIMM003707	Navitoclax	100	8382	32431
MCF-7_Run2	FIMM003707	Navitoclax	10	9346	34247
MCF-7_Run2	FIMM003707	Navitoclax	1	10427	35727
MCF-7_Run2	FIMM003709	Veliparib	1	10212	34152
MCF-7_Run2	FIMM003709	Veliparib	10	9016	32292
MCF-7_Run2	FIMM003709	Veliparib	100	8980	31226
MCF-7_Run2	FIMM003709	Veliparib	1000	9033	36415
MCF-7_Run2	FIMM003709	Veliparib	10000	7763	32774
MCF-7_Run2	FIMM003710	Afatinib	1000	9433	33992
MCF-7_Run2	FIMM003710	Afatinib	100	12136	41959
MCF-7_Run2	FIMM003710	Afatinib	10	10401	37718
MCF-7_Run2	FIMM003710	Afatinib	1	9579	35746
MCF-7_Run2	FIMM003710	Afatinib	0.1	10623	37113
MCF-7_Run2		BzCl	0	928	356
MCF-7_Run2	FIMM003713	Crizotinib	1000	9566	33010
MCF-7_Run2	FIMM003713	Crizotinib	100	8325	32382
MCF-7_Run2	FIMM003713	Crizotinib	10	10599	35465
MCF-7_Run2	FIMM003713	Crizotinib	1	10703	37501
MCF-7_Run2	FIMM003713	Crizotinib	0.1	9911	36233
MCF-7_Run2	FIMM003725	Alvocidib	1	10729	37339
MCF-7_Run2	FIMM003725	Alvocidib	10	9586	30889
MCF-7_Run2	FIMM003725	Alvocidib	100	8985	22687
MCF-7_Run2	FIMM003725	Alvocidib	1000	10180	16444
MCF-7_Run2	FIMM003725	Alvocidib	10000	8399	15883
MCF-7_Run2	FIMM003728	Tipifarnib	10000	8660	16004
MCF-7_Run2	FIMM003728	Tipifarnib	1000	9073	31332
MCF-7_Run2	FIMM003728	Tipifarnib	100	11226	31642
MCF-7_Run2	FIMM003728	Tipifarnib	10	11622	34067
MCF-7_Run2	FIMM003728	Tipifarnib	1	10854	35583
MCF-7_Run2	FIMM003730	Ponatinib	1000	9569	20784
MCF-7_Run2	FIMM003730	Ponatinib	100	8863	31602
MCF-7_Run2	FIMM003730	Ponatinib	10	9986	32773
MCF-7_Run2	FIMM003730	Ponatinib	1	10714	35390
MCF-7_Run2	FIMM003730	Ponatinib	0.1	11101	34798
MCF-7_Run2	FIMM003739	AZD-1775	1	9708	33552
MCF-7_Run2	FIMM003739	AZD-1775	10	10675	37116
MCF-7_Run2	FIMM003739	AZD-1775	100	9491	32593
MCF-7_Run2		BzCl	0	894	375
MCF-7_Run2	FIMM003739	AZD-1775	1000	8426	26701
MCF-7_Run2	FIMM003739	AZD-1775	10000	7365	22480
MCF-7_Run2	FIMM003742	AZD1152-HQPA	1000	9124	37031
MCF-7_Run2	FIMM003742	AZD1152-HQPA	100	10578	37412
MCF-7_Run2		DMSO	0	10697	36613
MCF-7_Run2	FIMM003742	AZD1152-HQPA	10	9132	32604
MCF-7_Run2	FIMM003742	AZD1152-HQPA	1	10799	35397
MCF-7_Run2	FIMM003742	AZD1152-HQPA	0.1	10980	34873
MCF-7_Run2	FIMM003744	Belinostat	10000	11240	11819
MCF-7_Run2	FIMM003744	Belinostat	1000	8963	24690
MCF-7_Run2	FIMM003744	Belinostat	100	9960	32265
MCF-7_Run2	FIMM003744	Belinostat	10	10242	36685
MCF-7_Run2	FIMM003744	Belinostat	1	11737	37224
MCF-7_Run2	FIMM003749	BMS-754807	1	10614	35902
MCF-7_Run2	FIMM003749	BMS-754807	10	10816	33566
MCF-7_Run2	FIMM003749	BMS-754807	100	9945	23773
MCF-7_Run2	FIMM003749	BMS-754807	1000	7986	20875
MCF-7_Run2	FIMM003749	BMS-754807	10000	7666	14503
MCF-7_Run2	FIMM003750	Idelalisib	10000	7541	31381
MCF-7_Run2	FIMM003750	Idelalisib	1000	11811	38464
MCF-7_Run2	FIMM003750	Idelalisib	100	9914	36193
MCF-7_Run2	FIMM003750	Idelalisib	10	9362	35254
MCF-7_Run2	FIMM003750	Idelalisib	1	10872	37104
MCF-7_Run2	FIMM003751	Trametinib	250	11797	33174
MCF-7_Run2	FIMM003751	Trametinib	25	11519	31900
MCF-7_Run2	FIMM003751	Trametinib	2.5	8718	31786
MCF-7_Run2	FIMM003751	Trametinib	0.25	10765	34441
MCF-7_Run2	FIMM003751	Trametinib	2.5000000000000001E-2	8539	31261
MCF-7_Run2	FIMM003755	Everolimus	0.01	10484	34048
MCF-7_Run2	FIMM003755	Everolimus	0.1	8864	31305
MCF-7_Run2	FIMM003755	Everolimus	1	10648	32048
MCF-7_Run2	FIMM003755	Everolimus	10	8946	28075
MCF-7_Run2		DMSO	0	8292	33184
MCF-7_Run2	FIMM003755	Everolimus	100	8535	31423
MCF-7_Run2	FIMM003756	Ruxolitinib	10000	6368	37413
MCF-7_Run2	FIMM003756	Ruxolitinib	1000	10243	38387
MCF-7_Run2	FIMM003756	Ruxolitinib	100	8601	34670
MCF-7_Run2	FIMM003756	Ruxolitinib	10	11514	37249
MCF-7_Run2	FIMM003756	Ruxolitinib	1	8247	31862
MCF-7_Run2	FIMM003761	Alisertib	10000	8891	21604
MCF-7_Run2	FIMM003761	Alisertib	1000	10280	32635
MCF-7_Run2	FIMM003761	Alisertib	100	10526	32282
MCF-7_Run2	FIMM003761	Alisertib	10	12431	37719
MCF-7_Run2		BzCl	0	1174	296
MCF-7_Run2	FIMM003761	Alisertib	1	7991	33111
MCF-7_Run2	FIMM003763	Nilotinib	1	8772	31518
MCF-7_Run2	FIMM003763	Nilotinib	10	9262	30530
MCF-7_Run2	FIMM003763	Nilotinib	100	9184	32100
MCF-7_Run2	FIMM003763	Nilotinib	1000	7094	28968
MCF-7_Run2	FIMM003763	Nilotinib	10000	8244	21630
MCF-7_Run2	FIMM003764	Luminespib	1000	8053	15644
MCF-7_Run2	FIMM003764	Luminespib	100	9335	15553
MCF-7_Run2	FIMM003764	Luminespib	10	10611	30013
MCF-7_Run2	FIMM003764	Luminespib	1	9512	35540
MCF-7_Run2		DMSO	0	10435	34749
MCF-7_Run2	FIMM003764	Luminespib	0.1	9878	34134
MCF-7_Run2	FIMM003767	Vemurafenib	10000	10291	32011
MCF-7_Run2	FIMM003767	Vemurafenib	1000	10960	35759
MCF-7_Run2	FIMM003767	Vemurafenib	100	9413	33489
MCF-7_Run2	FIMM003767	Vemurafenib	10	10952	35178
MCF-7_Run2	FIMM003767	Vemurafenib	1	9124	32041
MCF-7_Run2	FIMM003775	Dasatinib	0.1	8105	31100
MCF-7_Run2	FIMM003775	Dasatinib	1	9819	31324
MCF-7_Run2	FIMM003775	Dasatinib	10	7460	26041
MCF-7_Run2	FIMM003775	Dasatinib	100	8106	23903
MCF-7_Run2	FIMM003775	Dasatinib	1000	8000	25825
MCF-7_Run2	FIMM003778	Axitinib	10000	5154	19519
MCF-7_Run2		BzCl	0	826	180
MCF-7_Run2	FIMM003778	Axitinib	1000	9524	29599
MCF-7_Run2	FIMM003778	Axitinib	100	11153	37033
MCF-7_Run2	FIMM003778	Axitinib	10	11204	35652
MCF-7_Run2	FIMM003778	Axitinib	1	9882	33131
MCF-7_Run2	FIMM003780	Bosutinib	10000	5770	9082
MCF-7_Run2	FIMM003780	Bosutinib	1000	9443	24901
MCF-7_Run2	FIMM003780	Bosutinib	100	10024	32762
MCF-7_Run2	FIMM003780	Bosutinib	10	8836	30878
MCF-7_Run2	FIMM003780	Bosutinib	1	9832	33360
MCF-7_Run2	FIMM003782	Lenalidomide	10	8082	28430
MCF-7_Run2	FIMM003782	Lenalidomide	100	9143	29422
MCF-7_Run2	FIMM003782	Lenalidomide	1000	9187	30395
MCF-7_Run2	FIMM003782	Lenalidomide	10000	7913	33125
MCF-7_Run2	FIMM003782	Lenalidomide	100000	7332	31423
MCF-7_Run2	FIMM003783	Panobinostat	1000	10901	7769
MCF-7_Run2	FIMM003783	Panobinostat	100	9582	21697
MCF-7_Run2	FIMM003783	Panobinostat	10	10386	30128
MCF-7_Run2	FIMM003783	Panobinostat	1	9379	30741
MCF-7_Run2	FIMM003783	Panobinostat	0.1	9388	32199
MCF-7_Run2	FIMM003787	Vorinostat	10000	7013	12156
MCF-7_Run2	FIMM003787	Vorinostat	1000	8898	27059
MCF-7_Run2	FIMM003787	Vorinostat	100	10862	34007
MCF-7_Run2	FIMM003787	Vorinostat	10	8779	30187
MCF-7_Run2	FIMM003787	Vorinostat	1	8820	30021
MCF-7_Run2	FIMM003790	Olaparib	1	6771	26541
MCF-7_Run2		DMSO	0	7864	27593
MCF-7_Run2	FIMM003790	Olaparib	10	8622	28008
MCF-7_Run2	FIMM003790	Olaparib	100	6702	24858
MCF-7_Run2	FIMM003790	Olaparib	1000	8038	30413
MCF-7_Run2	FIMM003790	Olaparib	10000	6166	25295
MCF-7_Run2	FIMM003793	Vismodegib	10000	7303	30688
MCF-7_Run2	FIMM003793	Vismodegib	1000	10034	36864
MCF-7_Run2	FIMM003793	Vismodegib	100	8784	28480
MCF-7_Run2	FIMM003793	Vismodegib	10	9671	31807
MCF-7_Run2	FIMM003793	Vismodegib	1	10451	33629
MCF-7_Run2	FIMM003794	Sorafenib	1000	8282	27854
MCF-7_Run2	FIMM003794	Sorafenib	100	8699	31419
MCF-7_Run2	FIMM003794	Sorafenib	10	8420	30840
MCF-7_Run2	FIMM003794	Sorafenib	1	8889	32137
MCF-7_Run2	FIMM003794	Sorafenib	0.1	9519	32176
MCF-7_Run2	FIMM023798	Gemcitabine	0.1	8720	29462
MCF-7_Run2	FIMM023798	Gemcitabine	1	9545	29865
MCF-7_Run2	FIMM023798	Gemcitabine	10	8373	26547
MCF-7_Run2	FIMM023798	Gemcitabine	100	8492	24714
MCF-7_Run2		BzCl	0	630	194
MCF-7_Run2	FIMM023798	Gemcitabine	1000	7656	24944
MCF-7_Run2	FIMM023814	Etoposide	10000	8898	31090
MCF-7_Run2	FIMM023814	Etoposide	1000	7995	30491
MCF-7_Run2	FIMM023814	Etoposide	100	8091	30413
MCF-7_Run2	FIMM023814	Etoposide	10	8866	30331
MCF-7_Run2	FIMM023814	Etoposide	1	10281	31169
MCF-7_Run2	FIMM023820	Sunitinib	1000	8882	27934
MCF-7_Run2	FIMM023820	Sunitinib	100	6934	25647
MCF-7_Run2		DMSO	0	8234	28946
MCF-7_Run2	FIMM023820	Sunitinib	10	9284	32501
MCF-7_Run2	FIMM023820	Sunitinib	1	8546	30704
MCF-7_Run2	FIMM023820	Sunitinib	0.1	9963	31223
MCF-7_Run2	FIMM023825	Azacitidine	1	9835	29383
MCF-7_Run2	FIMM023825	Azacitidine	10	8628	28276
MCF-7_Run2	FIMM023825	Azacitidine	100	7174	27304
MCF-7_Run2	FIMM023825	Azacitidine	1000	9330	32220
MCF-7_Run2	FIMM023825	Azacitidine	10000	8191	25641
MCF-7_Run2	FIMM023828	Fludarabine	10000	11388	32852
MCF-7_Run2	FIMM023828	Fludarabine	1000	9236	32564
MCF-7_Run2		DMSO	0	7911	28816
MCF-7_Run2	FIMM023828	Fludarabine	100	9810	31243
MCF-7_Run2	FIMM023828	Fludarabine	10	8229	28221
MCF-7_Run2	FIMM023828	Fludarabine	1	9797	30677
MCF-7_Run2	FIMM023833	Quizartinib	1000	8703	21062
MCF-7_Run2	FIMM023833	Quizartinib	100	8911	28593
MCF-7_Run2	FIMM023833	Quizartinib	10	7873	30773
MCF-7_Run2	FIMM023833	Quizartinib	1	8768	30521
MCF-7_Run2	FIMM023833	Quizartinib	0.1	8083	28844
MCF-7_Run2	FIMM100346	Carfilzomib	0.1	8388	29498
MCF-7_Run2	FIMM100346	Carfilzomib	1	8699	27661
MCF-7_Run2	FIMM100346	Carfilzomib	10	7809	12932
MCF-7_Run2	FIMM100346	Carfilzomib	100	9977	8251
MCF-7_Run2	FIMM100346	Carfilzomib	1000	8076	6102
MCF-7_Run2	FIMM100362	Midostaurin	10000	8125	36385
MCF-7_Run2	FIMM100362	Midostaurin	1000	8603	35058
MCF-7_Run2	FIMM100362	Midostaurin	100	8261	28487
MCF-7_Run2	FIMM100362	Midostaurin	10	8212	28646
MCF-7_Run2	FIMM100362	Midostaurin	1	8965	29237
MCF-7_Run2	FIMM100364	Regorafenib	10000	8058	13038
MCF-7_Run2	FIMM100364	Regorafenib	1000	8901	27184
MCF-7_Run2	FIMM100364	Regorafenib	100	8161	29957
MCF-7_Run2	FIMM100364	Regorafenib	10	8327	29274
MCF-7_Run2	FIMM100364	Regorafenib	1	9709	30350
MCF-7_Run2		BzCl	0	757	170
MCF-7_Run2	FIMM100371	Chloroquine	10	8926	26993
MCF-7_Run2	FIMM100371	Chloroquine	100	7270	25365
MCF-7_Run2	FIMM100371	Chloroquine	1000	7062	24430
MCF-7_Run2	FIMM100371	Chloroquine	10000	7052	19643
MCF-7_Run2	FIMM100371	Chloroquine	100000	6622	1787
MCF-7_Run2	FIMM100372	Valproic acid	1000000	7336	22869
MCF-7_Run2	FIMM100372	Valproic acid	100000	8886	27302
MCF-7_Run2	FIMM100372	Valproic acid	10000	8384	27812
MCF-7_Run2	FIMM100372	Valproic acid	1000	8706	29809
MCF-7_Run2	FIMM100372	Valproic acid	100	7577	26219
MCF-7_Run2	FIMM100375	Volasertib	1000	8222	27021
MCF-7_Run2	FIMM100375	Volasertib	100	8948	28966
MCF-7_Run2	FIMM100375	Volasertib	10	8147	24607
MCF-7_Run2	FIMM100375	Volasertib	1	9314	30870
MCF-7_Run2	FIMM100375	Volasertib	0.1	8183	28591
MCF-7_Run2	FIMM100379	Omacetaxine	1	8307	30636
MCF-7_Run2	FIMM100379	Omacetaxine	10	7742	24748
MCF-7_Run2	FIMM100379	Omacetaxine	100	9751	11302
MCF-7_Run2	FIMM100379	Omacetaxine	1000	6567	9420
MCF-7_Run2	FIMM100379	Omacetaxine	10000	6434	9191
MCF-7_Run2		DMSO	0	7060	27420
MCF-7_Run2		BzCl	0	311	175
MCF-7_Run2	FIMM100385	Galunisertib	1000	8897	34430
MCF-7_Run2	FIMM100385	Galunisertib	100	7523	29942
MCF-7_Run2	FIMM100385	Galunisertib	10	6904	26934
MCF-7_Run2	FIMM100385	Galunisertib	1	7105	27161
MCF-7_Run2	FIMM100385	Galunisertib	0.1	7877	28791
MCF-7_Run2	FIMM100389	Nintedanib	10000	6240	8901
MCF-7_Run2	FIMM100389	Nintedanib	1000	8817	22830
MCF-7_Run2	FIMM100389	Nintedanib	100	8665	27495
MCF-7_Run2	FIMM100389	Nintedanib	10	7353	28158
MCF-7_Run2	FIMM100389	Nintedanib	1	7765	28764
MCF-7_Run2	FIMM100391	AZD4547	0.1	7608	27344
MCF-7_Run2	FIMM100391	AZD4547	1	7206	25561
MCF-7_Run2	FIMM100391	AZD4547	10	6306	24757
MCF-7_Run2	FIMM100391	AZD4547	100	7273	25755
MCF-7_Run2	FIMM100391	AZD4547	1000	5950	22291
MCF-7_Run2		xBzCl	0	470	158
MCF-7_Run2		xBzCl	0	380	137
MCF-7_Run2		BzCl	0	599	240
MCF-7_Run2	FIMM100402	Tosedostat	10000	14674	32014
MCF-7_Run2	FIMM100402	Tosedostat	1000	13526	46308
MCF-7_Run2	FIMM100402	Tosedostat	100	14333	51963
MCF-7_Run2	FIMM100402	Tosedostat	10	15934	54743
MCF-7_Run2	FIMM100402	Tosedostat	1	11737	45785
MCF-7_Run2	FIMM100411	MK-0752	1000	11209	47791
MCF-7_Run2	FIMM100411	MK-0752	100	11704	51318
MCF-7_Run2	FIMM100411	MK-0752	10	12065	50319
MCF-7_Run2	FIMM100411	MK-0752	1	12331	50422
MCF-7_Run2	FIMM100411	MK-0752	0.1	12246	47611
MCF-7_Run2	FIMM100415	Ibrutinib	0.1	11781	46706
MCF-7_Run2	FIMM100415	Ibrutinib	1	10459	43778
MCF-7_Run2	FIMM100415	Ibrutinib	10	10410	40835
MCF-7_Run2	FIMM100415	Ibrutinib	100	9695	36825
MCF-7_Run2	FIMM100415	Ibrutinib	1000	9155	33931
MCF-7_Run2	FIMM109440	NVP-BGJ398	1000	12658	41461
MCF-7_Run2	FIMM109440	NVP-BGJ398	100	12633	42878
MCF-7_Run2	FIMM109440	NVP-BGJ398	10	10716	45937
MCF-7_Run2	FIMM109440	NVP-BGJ398	1	12677	49703
MCF-7_Run2	FIMM109440	NVP-BGJ398	0.1	12661	52918
MCF-7_Run2	FIMM109441	Momelotinib	10000	11489	29084
MCF-7_Run2	FIMM109441	Momelotinib	1000	9587	54847
MCF-7_Run2	FIMM109441	Momelotinib	100	11794	51240
MCF-7_Run2	FIMM109441	Momelotinib	10	11873	52678
MCF-7_Run2	FIMM109441	Momelotinib	1	9149	44526
MCF-7_Run2	FIMM109442	MLN-0128	0.1	9966	46962
MCF-7_Run2	FIMM109442	MLN-0128	1	10357	44810
MCF-7_Run2	FIMM109442	MLN-0128	10	7649	34271
MCF-7_Run2	FIMM109442	MLN-0128	100	10686	30885
MCF-7_Run2	FIMM109442	MLN-0128	1000	11637	26205
MCF-7_Run2		DMSO	0	8809	37027
MCF-7_Run2	FIMM109460	Dinaciclib	1000	15494	21192
MCF-7_Run2	FIMM109460	Dinaciclib	100	13458	20750
MCF-7_Run2	FIMM109460	Dinaciclib	10	10856	20644
MCF-7_Run2	FIMM109460	Dinaciclib	1	12031	47555
MCF-7_Run2	FIMM109460	Dinaciclib	0.1	13031	47936
MCF-7_Run2	FIMM109463	Ralimetinib	10000	10673	24428
MCF-7_Run2	FIMM109463	Ralimetinib	1000	13526	39977
MCF-7_Run2	FIMM109463	Ralimetinib	100	11111	41503
MCF-7_Run2	FIMM109463	Ralimetinib	10	10612	40794
MCF-7_Run2	FIMM109463	Ralimetinib	1	13003	46906
MCF-7_Run2	FIMM109464	Crenolanib	1	11318	45280
MCF-7_Run2	FIMM109464	Crenolanib	10	11548	45448
MCF-7_Run2		BzCl	0	1360	362
MCF-7_Run2	FIMM109464	Crenolanib	100	11451	51516
MCF-7_Run2	FIMM109464	Crenolanib	1000	13500	52909
MCF-7_Run2	FIMM109464	Crenolanib	10000	11962	5520
MCF-7_Run2	FIMM109468	ZSTK474	10000	14666	23693
MCF-7_Run2	FIMM109468	ZSTK474	1000	16309	31417
MCF-7_Run2	FIMM109468	ZSTK474	100	12910	43973
MCF-7_Run2		DMSO	0	13748	50682
MCF-7_Run2	FIMM109468	ZSTK474	10	13748	43657
MCF-7_Run2	FIMM109468	ZSTK474	1	12050	41739
MCF-7_Run2	FIMM115469	Vistusertib	10000	9936	22633
MCF-7_Run2	FIMM115469	Vistusertib	1000	13417	30263
MCF-7_Run2	FIMM115469	Vistusertib	100	10683	36978
MCF-7_Run2	FIMM115469	Vistusertib	10	12324	42648
MCF-7_Run2	FIMM115469	Vistusertib	1	11153	39914
MCF-7_Run2	FIMM115470	CPI-613	1	12347	42772
MCF-7_Run2	FIMM115470	CPI-613	10	9902	41844
MCF-7_Run2	FIMM115470	CPI-613	100	10277	45529
MCF-7_Run2	FIMM115470	CPI-613	1000	10302	43214
MCF-7_Run2	FIMM115470	CPI-613	10000	10358	46290
MCF-7_Run2	FIMM115471	FG-4592	10000	10931	53763
MCF-7_Run2	FIMM115471	FG-4592	1000	14462	52175
MCF-7_Run2	FIMM115471	FG-4592	100	12302	50813
MCF-7_Run2	FIMM115471	FG-4592	10	11919	51485
MCF-7_Run2	FIMM115471	FG-4592	1	13147	46080
MCF-7_Run2	FIMM115472	Pevonedistat	10000	10692	27385
MCF-7_Run2		BzCl	0	1225	485
MCF-7_Run2	FIMM115472	Pevonedistat	1000	11512	31430
MCF-7_Run2	FIMM115472	Pevonedistat	100	12070	34097
MCF-7_Run2	FIMM115472	Pevonedistat	10	11862	39301
MCF-7_Run2	FIMM115472	Pevonedistat	1	10394	40190
MCF-7_Run2	FIMM115484	Venetoclax	0.1	12162	43900
MCF-7_Run2	FIMM115484	Venetoclax	1	9960	43683
MCF-7_Run2	FIMM115484	Venetoclax	10	11361	49105
MCF-7_Run2	FIMM115484	Venetoclax	100	10764	44902
MCF-7_Run2	FIMM115484	Venetoclax	1000	10860	42269
MCF-7_Run2	FIMM115486	Ipatasertib	10000	11968	20084
MCF-7_Run2	FIMM115486	Ipatasertib	1000	14261	42555
MCF-7_Run2	FIMM115486	Ipatasertib	100	12625	47369
MCF-7_Run2	FIMM115486	Ipatasertib	10	10080	45776
MCF-7_Run2	FIMM115486	Ipatasertib	1	12124	43393
MCF-7_Run2	FIMM133776	Rocilinostat	10000	14774	26680
MCF-7_Run2	FIMM133776	Rocilinostat	1000	11569	37402
MCF-7_Run2	FIMM133776	Rocilinostat	100	10773	40836
MCF-7_Run2	FIMM133776	Rocilinostat	10	10351	41974
MCF-7_Run2	FIMM133776	Rocilinostat	1	12262	43918
MCF-7_Run2	FIMM133786	Lonafarnib	1	11173	38671
MCF-7_Run2	FIMM133786	Lonafarnib	10	9249	36957
MCF-7_Run2	FIMM133786	Lonafarnib	100	10842	38549
MCF-7_Run2		DMSO	0	10737	47193
MCF-7_Run2	FIMM133786	Lonafarnib	1000	10670	37441
MCF-7_Run2	FIMM133786	Lonafarnib	10000	8337	16586
MCF-7_Run2	FIMM133787	Alpelisib	2500	14167	31560
MCF-7_Run2	FIMM133787	Alpelisib	250	11964	42587
MCF-7_Run2	FIMM133787	Alpelisib	25	11998	48605
MCF-7_Run2	FIMM133787	Alpelisib	2.5	10900	47553
MCF-7_Run2	FIMM133787	Alpelisib	0.25	10748	40859
MCF-7_Run2	FIMM133797	Pomalidomide	10000	12025	42424
MCF-7_Run2	FIMM133797	Pomalidomide	1000	13822	48236
MCF-7_Run2	FIMM133797	Pomalidomide	100	13963	45831
MCF-7_Run2		DMSO	0	9819	39384
MCF-7_Run2	FIMM133797	Pomalidomide	10	12628	43800
MCF-7_Run2	FIMM133797	Pomalidomide	1	11119	40536
MCF-7_Run2	FIMM133806	SGI-1776	1	11069	43154
MCF-7_Run2	FIMM133806	SGI-1776	10	11986	47493
MCF-7_Run2	FIMM133806	SGI-1776	100	10778	47029
MCF-7_Run2	FIMM133806	SGI-1776	1000	12160	43032
MCF-7_Run2	FIMM133806	SGI-1776	10000	9892	785
MCF-7_Run2	FIMM133807	Rigosertib	10000	9431	19664
MCF-7_Run2		DMSO	0	12042	48745
MCF-7_Run2	FIMM133807	Rigosertib	1000	11336	36475
MCF-7_Run2	FIMM133807	Rigosertib	100	11706	38694
MCF-7_Run2	FIMM133807	Rigosertib	10	10443	42309
MCF-7_Run2	FIMM133807	Rigosertib	1	11815	40525
MCF-7_Run2	FIMM133810	Duvelisib	500	11713	37451
MCF-7_Run2	FIMM133810	Duvelisib	50	10678	41639
MCF-7_Run2	FIMM133810	Duvelisib	5	13000	44465
MCF-7_Run2	FIMM133810	Duvelisib	0.5	12177	43466
MCF-7_Run2	FIMM133810	Duvelisib	0.05	11326	40088
MCF-7_Run2	FIMM133816	SCH772984	1	10367	39497
MCF-7_Run2	FIMM133816	SCH772984	10	9951	43447
MCF-7_Run2	FIMM133816	SCH772984	100	11072	43832
MCF-7_Run2	FIMM133816	SCH772984	1000	9836	38435
MCF-7_Run2	FIMM133816	SCH772984	10000	10073	29348
MCF-7_Run2	FIMM133830	Abemaciclib	2500	12785	25791
MCF-7_Run2	FIMM133830	Abemaciclib	250	14077	44980
MCF-7_Run2	FIMM133830	Abemaciclib	25	11101	51125
MCF-7_Run2	FIMM133830	Abemaciclib	2.5	12008	49426
MCF-7_Run2	FIMM133830	Abemaciclib	0.25	15131	47233
MCF-7_Run2		BzCl	0	1281	412
MCF-7_Run2	FIMM133831	Ceritinib	2500	10307	28952
MCF-7_Run2	FIMM133831	Ceritinib	250	12102	40639
MCF-7_Run2	FIMM133831	Ceritinib	25	10268	41972
MCF-7_Run2	FIMM133831	Ceritinib	2.5	11506	44274
MCF-7_Run2	FIMM133831	Ceritinib	0.25	11041	41926
MCF-7_Run2	FIMM133837	Hydroxyfasudil	3.75	11333	42358
MCF-7_Run2	FIMM133837	Hydroxyfasudil	37.5	11756	48754
MCF-7_Run2	FIMM133837	Hydroxyfasudil	375	9441	47494
MCF-7_Run2	FIMM133837	Hydroxyfasudil	3750	9447	51454
MCF-7_Run2	FIMM133837	Hydroxyfasudil	37500	10679	48964
MCF-7_Run2	FIMM133857	Gedatolisib	1000	14067	22005
MCF-7_Run2	FIMM133857	Gedatolisib	100	12429	26331
MCF-7_Run2	FIMM133857	Gedatolisib	10	13018	43527
MCF-7_Run2	FIMM133857	Gedatolisib	1	13689	50755
MCF-7_Run2	FIMM133857	Gedatolisib	0.1	14112	50213
MCF-7_Run2	FIMM133880	AZD-1080	10000	11865	28489
MCF-7_Run2	FIMM133880	AZD-1080	1000	12201	38139
MCF-7_Run2	FIMM133880	AZD-1080	100	10356	39272
MCF-7_Run2	FIMM133880	AZD-1080	10	11954	42452
MCF-7_Run2	FIMM133880	AZD-1080	1	12975	47191
MCF-7_Run2	FIMM133886	Silmitasertib	1	11169	41702
MCF-7_Run2	FIMM133886	Silmitasertib	10	9859	38250
MCF-7_Run2	FIMM133886	Silmitasertib	100	11788	47972
MCF-7_Run2		BzCl	0	837	432
MCF-7_Run2	FIMM133886	Silmitasertib	1000	13205	56644
MCF-7_Run2	FIMM133886	Silmitasertib	10000	11081	30191
MCF-7_Run2	FIMM133888	AZD-8186	1000	11108	36513
MCF-7_Run2	FIMM133888	AZD-8186	100	13441	44841
MCF-7_Run2		DMSO	0	12256	51053
MCF-7_Run2	FIMM133888	AZD-8186	10	14212	51273
MCF-7_Run2	FIMM133888	AZD-8186	1	12393	45689
MCF-7_Run2	FIMM133888	AZD-8186	0.1	11785	41446
MCF-7_Run2	FIMM133892	LCL161	25000	10948	28176
MCF-7_Run2	FIMM133892	LCL161	2500	11743	43209
MCF-7_Run2	FIMM133892	LCL161	250	12923	45307
MCF-7_Run2	FIMM133892	LCL161	25	12283	43735
MCF-7_Run2	FIMM133892	LCL161	2.5	11067	42317
MCF-7_Run2	FIMM133893	Tazemetostat	1	10250	40141
MCF-7_Run2	FIMM133893	Tazemetostat	10	12642	43373
MCF-7_Run2	FIMM133893	Tazemetostat	100	11049	48682
MCF-7_Run2	FIMM133893	Tazemetostat	1000	13121	49881
MCF-7_Run2	FIMM133893	Tazemetostat	10000	10087	39829
MCF-7_Run2	FIMM133896	EPZ-5676	1000	9270	42429
MCF-7_Run2	FIMM133896	EPZ-5676	100	13065	48430
MCF-7_Run2	FIMM133896	EPZ-5676	10	11391	49858
MCF-7_Run2	FIMM133896	EPZ-5676	1	13313	50907
MCF-7_Run2	FIMM133896	EPZ-5676	0.1	11177	44056
MCF-7_Run2	FIMM133902	Selinexor	10000	4682	15041
MCF-7_Run2	FIMM133902	Selinexor	1000	10161	22951
MCF-7_Run2	FIMM133902	Selinexor	100	10276	34086
MCF-7_Run2	FIMM133902	Selinexor	10	11702	40130
MCF-7_Run2	FIMM133902	Selinexor	1	10710	38974
MCF-7_Run2	FIMM136366	Birabresib	1	10307	38869
MCF-7_Run2	FIMM136366	Birabresib	10	10130	41153
MCF-7_Run2	FIMM136366	Birabresib	100	11663	45395
MCF-7_Run2	FIMM136366	Birabresib	1000	12730	47208
MCF-7_Run2		DMSO	0	10772	44234
MCF-7_Run2	FIMM136366	Birabresib	10000	11304	31041
MCF-7_Run2	FIMM136372	NVP-LGK974	10000	8173	29530
MCF-7_Run2	FIMM136372	NVP-LGK974	1000	10340	38042
MCF-7_Run2	FIMM136372	NVP-LGK974	100	14206	55241
MCF-7_Run2	FIMM136372	NVP-LGK974	10	13605	53945
MCF-7_Run2	FIMM136372	NVP-LGK974	1	13841	48109
MCF-7_Run2	FIMM136380	Pacritinib	10000	10674	2067
MCF-7_Run2	FIMM136380	Pacritinib	1000	11448	20417
MCF-7_Run2	FIMM136380	Pacritinib	100	12890	43257
MCF-7_Run2	FIMM136380	Pacritinib	10	10935	41256
MCF-7_Run2		BzCl	0	1364	421
MCF-7_Run2	FIMM136380	Pacritinib	1	11707	41108
MCF-7_Run2	FIMM136384	Idasanutlin	1	11968	41651
MCF-7_Run2	FIMM136384	Idasanutlin	10	12243	46782
MCF-7_Run2	FIMM136384	Idasanutlin	100	10399	44053
MCF-7_Run2	FIMM136384	Idasanutlin	1000	11308	40795
MCF-7_Run2	FIMM136384	Idasanutlin	10000	10855	36311
MCF-7_Run2	FIMM136386	Filanesib	1000	10177	35848
MCF-7_Run2	FIMM136386	Filanesib	100	12203	39398
MCF-7_Run2	FIMM136386	Filanesib	10	12854	42673
MCF-7_Run2	FIMM136386	Filanesib	1	10762	46463
MCF-7_Run2		DMSO	0	10039	42271
MCF-7_Run2	FIMM136386	Filanesib	0.1	10271	40595
MCF-7_Run2	FIMM136392	Cobimetinib	1000	11437	36033
MCF-7_Run2	FIMM136392	Cobimetinib	100	10671	38562
MCF-7_Run2	FIMM136392	Cobimetinib	10	10164	36888
MCF-7_Run2	FIMM136392	Cobimetinib	1	11633	40237
MCF-7_Run2	FIMM136392	Cobimetinib	0.1	10690	38843
MCF-7_Run2	FIMM136393	AZD1208	1	10363	39986
MCF-7_Run2	FIMM136393	AZD1208	10	10014	41620
MCF-7_Run2	FIMM136393	AZD1208	100	11926	46856
MCF-7_Run2	FIMM136393	AZD1208	1000	9228	38231
MCF-7_Run2	FIMM136393	AZD1208	10000	10404	36452
MCF-7_Run2	FIMM136394	BGB324	10000	11286	17248
MCF-7_Run2		BzCl	0	929	229
MCF-7_Run2	FIMM136394	BGB324	1000	11591	49844
MCF-7_Run2	FIMM136394	BGB324	100	11688	47580
MCF-7_Run2	FIMM136394	BGB324	10	13637	46821
MCF-7_Run2	FIMM136394	BGB324	1	10830	41080
MCF-7_Run2	FIMM136402	Entospletinib	5000	9604	32903
MCF-7_Run2	FIMM136402	Entospletinib	500	10414	42430
MCF-7_Run2	FIMM136402	Entospletinib	50	11573	42252
MCF-7_Run2	FIMM136402	Entospletinib	5	12135	43277
MCF-7_Run2	FIMM136402	Entospletinib	0.5	9911	37691
MCF-7_Run2	FIMM136412	AMG-232	0.1	10312	39879
MCF-7_Run2	FIMM136412	AMG-232	1	10067	40520
MCF-7_Run2	FIMM136412	AMG-232	10	10998	46565
MCF-7_Run2	FIMM136412	AMG-232	100	9391	43635
MCF-7_Run2	FIMM136412	AMG-232	1000	9010	34215
MCF-7_Run2	FIMM136419	GSK525762	10000	10290	45223
MCF-7_Run2	FIMM136419	GSK525762	1000	10747	46258
MCF-7_Run2	FIMM136419	GSK525762	100	13308	49991
MCF-7_Run2	FIMM136419	GSK525762	10	11515	46439
MCF-7_Run2	FIMM136419	GSK525762	1	11623	44069
MCF-7_Run2	FIMM136428	Taselisib	1000	9813	28048
MCF-7_Run2	FIMM136428	Taselisib	100	9960	31021
MCF-7_Run2	FIMM136428	Taselisib	10	12874	39142
MCF-7_Run2	FIMM136428	Taselisib	1	10367	35077
MCF-7_Run2	FIMM136428	Taselisib	0.1	9762	37168
MCF-7_Run2	FIMM136431	Glasdegib	0.1	11827	42117
MCF-7_Run2		DMSO	0	8404	36064
MCF-7_Run2	FIMM136431	Glasdegib	1	8878	39604
MCF-7_Run2	FIMM136431	Glasdegib	10	10577	41508
MCF-7_Run2	FIMM136431	Glasdegib	100	10496	40189
MCF-7_Run2	FIMM136431	Glasdegib	1000	10653	38764
MCF-7_Run2	FIMM136488	A-1210477	50000	11716	7733
MCF-7_Run2	FIMM136488	A-1210477	5000	10183	33212
MCF-7_Run2	FIMM136488	A-1210477	500	11141	46961
MCF-7_Run2	FIMM136488	A-1210477	50	10562	43370
MCF-7_Run2	FIMM136488	A-1210477	5	13026	44633
MCF-7_Run2	FIMM136490	VS-4718	10000	8649	22654
MCF-7_Run2	FIMM136490	VS-4718	1000	9076	31129
MCF-7_Run2	FIMM136490	VS-4718	100	10318	38493
MCF-7_Run2	FIMM136490	VS-4718	10	8762	35780
MCF-7_Run2	FIMM136490	VS-4718	1	12044	43077
MCF-7_Run2	FIMM136493	Ulixertinib	1	10295	38298
MCF-7_Run2	FIMM136493	Ulixertinib	10	10286	37379
MCF-7_Run2	FIMM136493	Ulixertinib	100	10332	34308
MCF-7_Run2	FIMM136493	Ulixertinib	1000	9791	32174
MCF-7_Run2		BzCl	0	734	272
MCF-7_Run2	FIMM136493	Ulixertinib	10000	7919	24991
MCF-7_Run2	FIMM136494	LY-3009120	10000	10614	39611
MCF-7_Run2	FIMM136494	LY-3009120	1000	9287	35784
MCF-7_Run2	FIMM136494	LY-3009120	100	10479	42370
MCF-7_Run2	FIMM136494	LY-3009120	10	9423	42196
MCF-7_Run2	FIMM136494	LY-3009120	1	12285	42400
MCF-7_Run2	FIMM136500	Prexasertib	10000	11074	34235
MCF-7_Run2	FIMM136500	Prexasertib	1000	8708	33082
MCF-7_Run2		DMSO	0	9797	37827
MCF-7_Run2	FIMM136500	Prexasertib	100	12728	35213
MCF-7_Run2	FIMM136500	Prexasertib	10	11282	39308
MCF-7_Run2	FIMM136500	Prexasertib	1	10011	35428
MCF-7_Run2	FIMM136501	Epacadostat	1	9895	36638
MCF-7_Run2	FIMM136501	Epacadostat	10	11422	41980
MCF-7_Run2	FIMM136501	Epacadostat	100	10257	37480
MCF-7_Run2	FIMM136501	Epacadostat	1000	10161	38945
MCF-7_Run2	FIMM136501	Epacadostat	10000	12176	35979
MCF-7_Run2	FIMM136507	Napabucasin	20000	15519	174
MCF-7_Run2	FIMM136507	Napabucasin	2000	12831	234
MCF-7_Run2		DMSO	0	10821	47945
MCF-7_Run2	FIMM136507	Napabucasin	200	14658	28912
MCF-7_Run2	FIMM136507	Napabucasin	20	11103	40342
MCF-7_Run2	FIMM136507	Napabucasin	2	8627	35312
MCF-7_Run2	FIMM136508	Enasidenib	10000	10457	28272
MCF-7_Run2	FIMM136508	Enasidenib	1000	12626	36119
MCF-7_Run2	FIMM136508	Enasidenib	100	9598	37350
MCF-7_Run2	FIMM136508	Enasidenib	10	9751	37663
MCF-7_Run2	FIMM136508	Enasidenib	1	9613	37303
MCF-7_Run2	FIMM136509	CCT196969	2.5	9674	35268
MCF-7_Run2	FIMM136509	CCT196969	25	8796	39061
MCF-7_Run2	FIMM136509	CCT196969	250	10387	33643
MCF-7_Run2	FIMM136509	CCT196969	2500	10505	23927
MCF-7_Run2	FIMM136509	CCT196969	25000	7096	10743
MCF-7_Run2	FIMM136510	Gilteritinib	1000	8735	27758
MCF-7_Run2	FIMM136510	Gilteritinib	100	11186	41727
MCF-7_Run2	FIMM136510	Gilteritinib	10	7253	35540
MCF-7_Run2	FIMM136510	Gilteritinib	1	9215	38490
MCF-7_Run2	FIMM136510	Gilteritinib	0.1	10891	40033
MCF-7_Run2	FIMM136513	A-1331852	1000	10091	40526
MCF-7_Run2	FIMM136513	A-1331852	100	8849	38757
MCF-7_Run2	FIMM136513	A-1331852	10	9117	39826
MCF-7_Run2	FIMM136513	A-1331852	1	10057	42575
MCF-7_Run2	FIMM136513	A-1331852	0.1	12198	44238
MCF-7_Run2		BzCl	0	965	407
MCF-7_Run2	FIMM136515	Ivosidenib	1	12122	41636
MCF-7_Run2	FIMM136515	Ivosidenib	10	10386	40388
MCF-7_Run2	FIMM136515	Ivosidenib	100	8188	35934
MCF-7_Run2	FIMM136515	Ivosidenib	1000	10391	37868
MCF-7_Run2	FIMM136515	Ivosidenib	10000	11341	34500
MCF-7_Run2	FIMM136519	TIC10	25000	9791	20212
MCF-7_Run2	FIMM136519	TIC10	2500	10365	28112
MCF-7_Run2	FIMM136519	TIC10	250	9469	36799
MCF-7_Run2	FIMM136519	TIC10	25	9563	39288
MCF-7_Run2	FIMM136519	TIC10	2.5	10078	39268
MCF-7_Run2	FIMM136520	ABC294640	50000	8730	15509
MCF-7_Run2	FIMM136520	ABC294640	5000	12647	40775
MCF-7_Run2	FIMM136520	ABC294640	500	9228	39441
MCF-7_Run2	FIMM136520	ABC294640	50	9841	39562
MCF-7_Run2	FIMM136520	ABC294640	5	9542	42211
MCF-7_Run2	FIMM136526	RO5126766	0.1	9839	44884
MCF-7_Run2	FIMM136526	RO5126766	1	8458	38145
MCF-7_Run2	FIMM136526	RO5126766	10	9506	38588
MCF-7_Run2	FIMM136526	RO5126766	100	8308	33352
MCF-7_Run2	FIMM136526	RO5126766	1000	7943	28700
MCF-7_Run2		DMSO	0	7689	31370
MCF-7_Run2		BzCl	0	714	102
MCF-7_Run2	FIMM136529	AZD6738	25000	10034	30509
MCF-7_Run2	FIMM136529	AZD6738	2500	11025	33419
MCF-7_Run2	FIMM136529	AZD6738	250	9345	37868
MCF-7_Run2	FIMM136529	AZD6738	25	7182	37888
MCF-7_Run2	FIMM136529	AZD6738	2.5	9539	35586
MCF-7_Run2	FIMM136532	Entrectinib	1000	10609	28638
MCF-7_Run2	FIMM136532	Entrectinib	100	10794	38860
MCF-7_Run2	FIMM136532	Entrectinib	10	8251	37464
MCF-7_Run2	FIMM136532	Entrectinib	1	11520	41859
MCF-7_Run2	FIMM136532	Entrectinib	0.1	9623	36212
MCF-7_Run2	FIMM136537	Motolimod	1	9543	36718
MCF-7_Run2	FIMM136537	Motolimod	10	8174	33439
MCF-7_Run2	FIMM136537	Motolimod	100	8469	32591
MCF-7_Run2	FIMM136537	Motolimod	1000	8024	28517
MCF-7_Run2	FIMM136537	Motolimod	10000	5430	18010
MCF-7_Run2		xBzCl	0	349	174
MCF-7_Run2		xBzCl	0	695	187
MIA-PaCa-2		BzCl	1e+05	2168	906
MIA-PaCa-2	FIMM003756-001	Ruxolitinib	1	14860	54323
MIA-PaCa-2	FIMM003756-001	Ruxolitinib	10	14346	46771
MIA-PaCa-2	FIMM003756-001	Ruxolitinib	100	13303	46572
MIA-PaCa-2	FIMM003756-001	Ruxolitinib	1000	14247	45049
MIA-PaCa-2	FIMM003756-001	Ruxolitinib	10000	11617	45963
MIA-PaCa-2		DMSO	0	13307	48039
MIA-PaCa-2	FIMM003761-001	Alisertib	10000	13394	37841
MIA-PaCa-2	FIMM003761-001	Alisertib	1000	14847	36907
MIA-PaCa-2	FIMM003761-001	Alisertib	100	15462	37844
MIA-PaCa-2	FIMM003761-001	Alisertib	10	15944	54897
MIA-PaCa-2	FIMM003761-001	Alisertib	1	15795	51371
MIA-PaCa-2	FIMM003749-001	BMS-754807	10000	13533	20474
MIA-PaCa-2	FIMM003749-001	BMS-754807	1000	16417	35411
MIA-PaCa-2	FIMM003749-001	BMS-754807	100	15413	43710
MIA-PaCa-2	FIMM003749-001	BMS-754807	10	14761	45415
MIA-PaCa-2	FIMM003749-001	BMS-754807	1	15755	50604
MIA-PaCa-2	FIMM003750-001	Idelalisib	1	14397	51416
MIA-PaCa-2	FIMM003750-001	Idelalisib	10	14947	51325
MIA-PaCa-2		BzCl	1e+05	4866	1538
MIA-PaCa-2	FIMM003750-001	Idelalisib	100	14258	48093
MIA-PaCa-2	FIMM003750-001	Idelalisib	1000	13909	46477
MIA-PaCa-2	FIMM003750-001	Idelalisib	10000	12298	44334
MIA-PaCa-2	FIMM003767-001	Vemurafenib	10000	14955	53133
MIA-PaCa-2	FIMM003767-001	Vemurafenib	1000	15166	55845
MIA-PaCa-2	FIMM003767-001	Vemurafenib	100	16375	57954
MIA-PaCa-2		DMSO	0	16571	54693
MIA-PaCa-2	FIMM003767-001	Vemurafenib	10	16399	52541
MIA-PaCa-2	FIMM003767-001	Vemurafenib	1	16062	51915
MIA-PaCa-2		BzCl	1e+05	5770	1500
MIA-PaCa-2		DMSO	0	14885	51031
MIA-PaCa-2	FIMM003707-002	Navitoclax	10000	15886	49752
MIA-PaCa-2	FIMM003707-002	Navitoclax	1000	15803	48404
MIA-PaCa-2	FIMM003707-002	Navitoclax	100	15735	46415
MIA-PaCa-2		DMSO	0	16560	48904
MIA-PaCa-2	FIMM003707-002	Navitoclax	10	15606	47402
MIA-PaCa-2	FIMM003707-002	Navitoclax	1	15738	51275
MIA-PaCa-2	FIMM003705-001	Palbociclib	1	15821	56006
MIA-PaCa-2	FIMM003705-001	Palbociclib	10	13529	49149
MIA-PaCa-2	FIMM003705-001	Palbociclib	100	14867	50018
MIA-PaCa-2	FIMM003705-001	Palbociclib	1000	14304	48184
MIA-PaCa-2	FIMM003705-001	Palbociclib	10000	12309	34485
MIA-PaCa-2		DMSO	0	16447	61591
MIA-PaCa-2	FIMM003725-001	Alvocidib	1	14801	49089
MIA-PaCa-2	FIMM003725-001	Alvocidib	10	14515	47598
MIA-PaCa-2	FIMM003725-001	Alvocidib	100	15443	41625
MIA-PaCa-2	FIMM003725-001	Alvocidib	1000	14567	4639
MIA-PaCa-2	FIMM003725-001	Alvocidib	10000	14249	4314
MIA-PaCa-2		BzCl	1e+05	5624	1510
MIA-PaCa-2	FIMM003763-001	Nilotinib	1	15343	51719
MIA-PaCa-2	FIMM003763-001	Nilotinib	10	14293	48861
MIA-PaCa-2	FIMM003763-001	Nilotinib	100	13589	46893
MIA-PaCa-2	FIMM003763-001	Nilotinib	1000	13494	51173
MIA-PaCa-2	FIMM003763-001	Nilotinib	10000	13131	54371
MIA-PaCa-2		BzCl	1e+05	4981	2184
MIA-PaCa-2		DMSO	0	14843	55353
MIA-PaCa-2	FIMM100364-001	Regorafenib	1	14770	47372
MIA-PaCa-2	FIMM100364-001	Regorafenib	10	14399	48881
MIA-PaCa-2	FIMM100364-001	Regorafenib	100	13823	47954
MIA-PaCa-2	FIMM100364-001	Regorafenib	1000	12294	41243
MIA-PaCa-2		DMSO	0	14754	51855
MIA-PaCa-2	FIMM100364-001	Regorafenib	10000	11273	25020
MIA-PaCa-2	FIMM100362-001	Midostaurin	10000	15739	42574
MIA-PaCa-2	FIMM100362-001	Midostaurin	1000	16528	46141
MIA-PaCa-2	FIMM100362-001	Midostaurin	100	15659	46596
MIA-PaCa-2	FIMM100362-001	Midostaurin	10	16610	47861
MIA-PaCa-2		BzCl	1e+05	5797	2191
MIA-PaCa-2	FIMM100362-001	Midostaurin	1	15771	51573
MIA-PaCa-2		DMSO	0	16606	51367
MIA-PaCa-2	FIMM000172-004	Imatinib	10000	10309	32526
MIA-PaCa-2		BzCl	1e+05	4603	1397
MIA-PaCa-2	FIMM000172-004	Imatinib	1000	13351	47849
MIA-PaCa-2	FIMM000172-004	Imatinib	100	16774	52989
MIA-PaCa-2	FIMM000172-004	Imatinib	10	16188	49634
MIA-PaCa-2	FIMM000172-004	Imatinib	1	16121	47954
MIA-PaCa-2	FIMM100389-001	Nintedanib	10000	14889	22517
MIA-PaCa-2	FIMM100389-001	Nintedanib	1000	14808	39491
MIA-PaCa-2	FIMM100389-001	Nintedanib	100	16494	46500
MIA-PaCa-2	FIMM100389-001	Nintedanib	10	15532	47277
MIA-PaCa-2	FIMM100389-001	Nintedanib	1	15417	48288
MIA-PaCa-2		DMSO	0	14255	49091
MIA-PaCa-2	FIMM109440-001	NVP-BGJ398	1000	15177	60126
MIA-PaCa-2	FIMM109440-001	NVP-BGJ398	100	15919	53678
MIA-PaCa-2	FIMM109440-001	NVP-BGJ398	10	16503	55571
MIA-PaCa-2	FIMM109440-001	NVP-BGJ398	1	15538	51462
MIA-PaCa-2	FIMM109440-001	NVP-BGJ398	0.1	15480	51317
MIA-PaCa-2	FIMM109441-001	Momelotinib	10000	15054	34413
MIA-PaCa-2	FIMM109441-001	Momelotinib	1000	14513	45721
MIA-PaCa-2	FIMM109441-001	Momelotinib	100	16598	46597
MIA-PaCa-2	FIMM109441-001	Momelotinib	10	15565	46014
MIA-PaCa-2	FIMM109441-001	Momelotinib	1	15622	48054
MIA-PaCa-2		BzCl	1e+05	4701	1368
MIA-PaCa-2		DMSO	0	14913	44308
MIA-PaCa-2	FIMM003710-001	Afatinib	0.1	14190	47593
MIA-PaCa-2	FIMM003710-001	Afatinib	1	15640	48961
MIA-PaCa-2	FIMM003710-001	Afatinib	10	13890	46408
MIA-PaCa-2	FIMM003710-001	Afatinib	100	14086	47882
MIA-PaCa-2	FIMM003710-001	Afatinib	1000	12623	47350
MIA-PaCa-2	FIMM003713-001	Crizotinib	1000	15145	53041
MIA-PaCa-2	FIMM003713-001	Crizotinib	100	15751	50449
MIA-PaCa-2		DMSO	0	15366	52862
MIA-PaCa-2	FIMM003713-001	Crizotinib	10	16387	50278
MIA-PaCa-2	FIMM003713-001	Crizotinib	1	14908	48652
MIA-PaCa-2	FIMM003713-001	Crizotinib	0.1	14664	47816
MIA-PaCa-2	FIMM109463-001	Ralimetinib	10000	14147	30801
MIA-PaCa-2	FIMM109463-001	Ralimetinib	1000	14339	40321
MIA-PaCa-2	FIMM109463-001	Ralimetinib	100	15891	45639
MIA-PaCa-2	FIMM109463-001	Ralimetinib	10	15696	45717
MIA-PaCa-2	FIMM109463-001	Ralimetinib	1	15335	46570
MIA-PaCa-2		BzCl	1e+05	1229	1638
MIA-PaCa-2	FIMM109464-001	Crenolanib	1	14156	47288
MIA-PaCa-2	FIMM109464-001	Crenolanib	10	14040	47710
MIA-PaCa-2	FIMM109464-001	Crenolanib	100	14713	47427
MIA-PaCa-2	FIMM109464-001	Crenolanib	1000	13864	43382
MIA-PaCa-2	FIMM109464-001	Crenolanib	10000	12246	967
MIA-PaCa-2	FIMM109442-001	MLN-0128	1000	14564	15324
MIA-PaCa-2	FIMM109442-001	MLN-0128	100	14157	22028
MIA-PaCa-2	FIMM109442-001	MLN-0128	10	14908	45326
MIA-PaCa-2	FIMM109442-001	MLN-0128	1	15482	49395
MIA-PaCa-2	FIMM109442-001	MLN-0128	0.1	16097	49354
MIA-PaCa-2	FIMM109468-001	ZSTK474	10000	15192	29276
MIA-PaCa-2	FIMM109468-001	ZSTK474	1000	14589	38313
MIA-PaCa-2	FIMM109468-001	ZSTK474	100	15791	48713
MIA-PaCa-2	FIMM109468-001	ZSTK474	10	13844	48943
MIA-PaCa-2	FIMM109468-001	ZSTK474	1	14197	48718
MIA-PaCa-2		DMSO	0	13324	50147
MIA-PaCa-2		BzCl	1e+05	4252	763
MIA-PaCa-2	FIMM000183-003	Erlotinib	1	14565	44716
MIA-PaCa-2	FIMM000183-003	Erlotinib	10	13496	45052
MIA-PaCa-2	FIMM000183-003	Erlotinib	100	13423	47059
MIA-PaCa-2	FIMM000183-003	Erlotinib	1000	13300	47851
MIA-PaCa-2	FIMM000183-003	Erlotinib	10000	12748	43617
MIA-PaCa-2		xBzCl	1e+05	3640	669
MIA-PaCa-2		BzCl	1e+05	6199	976
MIA-PaCa-2	FIMM115486-001	Ipatasertib	1	14314	51748
MIA-PaCa-2	FIMM115486-001	Ipatasertib	10	13988	45972
MIA-PaCa-2	FIMM115486-001	Ipatasertib	100	13073	44446
MIA-PaCa-2	FIMM115486-001	Ipatasertib	1000	12954	42857
MIA-PaCa-2	FIMM115486-001	Ipatasertib	10000	12614	36709
MIA-PaCa-2	FIMM003780-002	Bosutinib	10000	10755	13160
MIA-PaCa-2	FIMM003780-002	Bosutinib	1000	13319	46762
MIA-PaCa-2	FIMM003780-002	Bosutinib	100	14004	49837
MIA-PaCa-2	FIMM003780-002	Bosutinib	10	14132	49791
MIA-PaCa-2	FIMM003780-002	Bosutinib	1	15836	50728
MIA-PaCa-2		DMSO	0	13389	47408
MIA-PaCa-2		BzCl	1e+05	7145	1463
MIA-PaCa-2		DMSO	0	15761	52672
MIA-PaCa-2		BzCl	1e+05	7948	1643
MIA-PaCa-2		DMSO	0	13738	49621
MIA-PaCa-2	FIMM133807-001	Rigosertib	10000	15103	19463
MIA-PaCa-2	FIMM133807-001	Rigosertib	1000	16253	21046
MIA-PaCa-2	FIMM133807-001	Rigosertib	100	14117	22630
MIA-PaCa-2		DMSO	0	16843	45487
MIA-PaCa-2	FIMM133807-001	Rigosertib	10	16181	46637
MIA-PaCa-2	FIMM133807-001	Rigosertib	1	14104	46039
MIA-PaCa-2	FIMM133806-001	SGI-1776	1	16029	51908
MIA-PaCa-2	FIMM133806-001	SGI-1776	10	13882	47553
MIA-PaCa-2	FIMM133806-001	SGI-1776	100	13811	47961
MIA-PaCa-2	FIMM133806-001	SGI-1776	1000	14561	48814
MIA-PaCa-2	FIMM133806-001	SGI-1776	10000	11479	1216
MIA-PaCa-2		DMSO	0	15647	56810
MIA-PaCa-2	FIMM133816-002	SCH772984	10000	14309	19651
MIA-PaCa-2	FIMM133816-002	SCH772984	1000	14940	27054
MIA-PaCa-2	FIMM133816-002	SCH772984	100	15386	38138
MIA-PaCa-2	FIMM133816-002	SCH772984	10	14067	43963
MIA-PaCa-2	FIMM133816-002	SCH772984	1	13999	45046
MIA-PaCa-2	FIMM003730-001	Ponatinib	1000	14909	33665
MIA-PaCa-2	FIMM003730-001	Ponatinib	100	16638	55995
MIA-PaCa-2	FIMM003730-001	Ponatinib	10	16223	54745
MIA-PaCa-2	FIMM003730-001	Ponatinib	1	15492	54363
MIA-PaCa-2	FIMM003730-001	Ponatinib	0.1	14846	50585
MIA-PaCa-2		BzCl	1e+05	8094	1838
MIA-PaCa-2	FIMM003742-001	AZD1152-HQPA	1000	14775	37182
MIA-PaCa-2	FIMM003742-001	AZD1152-HQPA	100	14462	38082
MIA-PaCa-2	FIMM003742-001	AZD1152-HQPA	10	15145	41033
MIA-PaCa-2	FIMM003742-001	AZD1152-HQPA	1	15921	47047
MIA-PaCa-2	FIMM003742-001	AZD1152-HQPA	0.1	14610	47835
MIA-PaCa-2	FIMM003751-001	Trametinib	250	15306	24821
MIA-PaCa-2	FIMM003751-001	Trametinib	25	14899	33131
MIA-PaCa-2	FIMM003751-001	Trametinib	2.5	15279	43659
MIA-PaCa-2	FIMM003751-001	Trametinib	0.25	15235	43323
MIA-PaCa-2	FIMM003751-001	Trametinib	0.025	15884	44842
MIA-PaCa-2		BzCl	1e+05	7448	2172
MIA-PaCa-2		DMSO	0	15732	52617
MIA-PaCa-2	FIMM003775-001	Dasatinib	1000	15911	54367
MIA-PaCa-2	FIMM003775-001	Dasatinib	100	15141	53463
MIA-PaCa-2	FIMM003775-001	Dasatinib	10	15615	52728
MIA-PaCa-2	FIMM003775-001	Dasatinib	1	14813	51176
MIA-PaCa-2	FIMM003775-001	Dasatinib	0.1	16034	47937
MIA-PaCa-2	FIMM003794-001	Sorafenib	1000	13757	36907
MIA-PaCa-2	FIMM003794-001	Sorafenib	100	14333	39041
MIA-PaCa-2	FIMM003794-001	Sorafenib	10	15222	43152
MIA-PaCa-2	FIMM003794-001	Sorafenib	1	14821	41377
MIA-PaCa-2	FIMM003794-001	Sorafenib	0.1	14188	43616
MIA-PaCa-2		DMSO	0	12585	50367
MIA-PaCa-2		BzCl	1e+05	9060	2432
MIA-PaCa-2	FIMM100391-001	AZD4547	1000	15530	57984
MIA-PaCa-2	FIMM100391-001	AZD4547	100	14907	51341
MIA-PaCa-2	FIMM100391-001	AZD4547	10	14530	52616
MIA-PaCa-2	FIMM100391-001	AZD4547	1	15102	51379
MIA-PaCa-2		DMSO	0	16530	48414
MIA-PaCa-2	FIMM100391-001	AZD4547	0.1	15325	45329
MIA-PaCa-2	FIMM100375-001	Volasertib	1000	14962	19698
MIA-PaCa-2	FIMM100375-001	Volasertib	100	15460	20160
MIA-PaCa-2	FIMM100375-001	Volasertib	10	14635	39542
MIA-PaCa-2	FIMM100375-001	Volasertib	1	15099	45049
MIA-PaCa-2	FIMM100375-001	Volasertib	0.1	14590	45977
MIA-PaCa-2		BzCl	1e+05	6840	1710
MIA-PaCa-2	FIMM100385-001	Galunisertib	1000	14691	43742
MIA-PaCa-2	FIMM100385-001	Galunisertib	100	14805	42890
MIA-PaCa-2	FIMM100385-001	Galunisertib	10	15621	45464
MIA-PaCa-2	FIMM100385-001	Galunisertib	1	15271	46475
MIA-PaCa-2	FIMM100385-001	Galunisertib	0.1	14800	48571
MIA-PaCa-2		DMSO	0	14489	47455
MIA-PaCa-2	FIMM100415-001	Ibrutinib	1000	13601	53258
MIA-PaCa-2	FIMM100415-001	Ibrutinib	100	15643	52418
MIA-PaCa-2	FIMM100415-001	Ibrutinib	10	14461	52716
MIA-PaCa-2	FIMM100415-001	Ibrutinib	1	14390	51075
MIA-PaCa-2	FIMM100415-001	Ibrutinib	0.1	14679	47946
MIA-PaCa-2		BzCl	1e+05	7613	1551
MIA-PaCa-2	FIMM003778-001	Axitinib	10000	13622	27582
MIA-PaCa-2	FIMM003778-001	Axitinib	1000	13693	41964
MIA-PaCa-2	FIMM003778-001	Axitinib	100	15271	51558
MIA-PaCa-2	FIMM003778-001	Axitinib	10	14369	50034
MIA-PaCa-2	FIMM003778-001	Axitinib	1	15168	46378
MIA-PaCa-2		DMSO	0	15105	46028
MIA-PaCa-2		DMSO	0	13892	48538
MIA-PaCa-2		BzCl	1e+05	6886	1782
MIA-PaCa-2		DMSO	0	13159	48493
MIA-PaCa-2		BzCl	1e+05	5890	1022
MIA-PaCa-2		xBzCl	1e+05	958	1063
MIA-PaCa-2		BzCl	1e+05	5793	871
MIA-PaCa-2	FIMM109460-001	Dinaciclib	1000	12815	7963
MIA-PaCa-2	FIMM109460-001	Dinaciclib	100	15543	8397
MIA-PaCa-2	FIMM109460-001	Dinaciclib	10	14464	24703
MIA-PaCa-2	FIMM109460-001	Dinaciclib	1	14960	50329
MIA-PaCa-2	FIMM109460-001	Dinaciclib	0.1	15275	48858
MIA-PaCa-2	FIMM133787-001	Alpelisib	0.25	13972	48515
MIA-PaCa-2	FIMM133787-001	Alpelisib	2.5	13101	48882
MIA-PaCa-2	FIMM133787-001	Alpelisib	25	13680	47072
MIA-PaCa-2	FIMM133787-001	Alpelisib	250	13549	43607
MIA-PaCa-2	FIMM133787-001	Alpelisib	2500	13060	41867
MIA-PaCa-2		DMSO	0	13352	49390
MIA-PaCa-2		BzCl	1e+05	7436	1415
MIA-PaCa-2		DMSO	0	15227	53508
MIA-PaCa-2		BzCl	1e+05	4341	1671
MIA-PaCa-2	FIMM133810-001	Duvelisib	0.05	13891	48451
MIA-PaCa-2	FIMM133810-001	Duvelisib	0.5	13521	46743
MIA-PaCa-2	FIMM133810-001	Duvelisib	5	12968	47100
MIA-PaCa-2	FIMM133810-001	Duvelisib	50	13546	47865
MIA-PaCa-2	FIMM133810-001	Duvelisib	500	13492	48173
MIA-PaCa-2	FIMM023833-001	Quizartinib	1000	14855	34904
MIA-PaCa-2	FIMM023833-001	Quizartinib	100	14827	54511
MIA-PaCa-2	FIMM023833-001	Quizartinib	10	14224	54441
MIA-PaCa-2	FIMM023833-001	Quizartinib	1	15264	53492
MIA-PaCa-2	FIMM023833-001	Quizartinib	0.1	14777	52377
MIA-PaCa-2		DMSO	0	13811	48582
MIA-PaCa-2	FIMM023820-003	Sunitinib	1000	13991	45966
MIA-PaCa-2	FIMM023820-003	Sunitinib	100	15351	46592
MIA-PaCa-2	FIMM023820-003	Sunitinib	10	15153	44814
MIA-PaCa-2		DMSO	0	14961	46658
MIA-PaCa-2	FIMM023820-003	Sunitinib	1	14566	47284
MIA-PaCa-2	FIMM023820-003	Sunitinib	0.1	14594	48313
MIA-PaCa-2		DMSO	0	15814	54192
MIA-PaCa-2		BzCl	1e+05	6273	1785
MIA-PaCa-2	FIMM133888-001	AZD-8186	1000	15693	44340
MIA-PaCa-2	FIMM133888-001	AZD-8186	100	14611	42966
MIA-PaCa-2	FIMM133888-001	AZD-8186	10	14437	43000
MIA-PaCa-2	FIMM133888-001	AZD-8186	1	15528	41584
MIA-PaCa-2	FIMM133888-001	AZD-8186	0.1	14902	45632
MIA-PaCa-2		BzCl	1e+05	8192	2267
MIA-PaCa-2		DMSO	0	14663	50864
MIA-PaCa-2	FIMM133857-001	Gedatolisib	0.1	13970	48421
MIA-PaCa-2	FIMM133857-001	Gedatolisib	1	12945	47227
MIA-PaCa-2	FIMM133857-001	Gedatolisib	10	13026	44314
MIA-PaCa-2	FIMM133857-001	Gedatolisib	100	13576	19067
MIA-PaCa-2	FIMM133857-001	Gedatolisib	1000	12836	12109
MIA-PaCa-2		DMSO	0	13458	49128
MIA-PaCa-2	FIMM133831-001	Ceritinib	2500	14744	36340
MIA-PaCa-2	FIMM133831-001	Ceritinib	250	13811	41574
MIA-PaCa-2	FIMM133831-001	Ceritinib	25	15244	43307
MIA-PaCa-2	FIMM133831-001	Ceritinib	2.5	14159	43587
MIA-PaCa-2		BzCl	1e+05	10121	2335
MIA-PaCa-2	FIMM133831-001	Ceritinib	0.25	14530	49022
MIA-PaCa-2		DMSO	0	14675	47644
MIA-PaCa-2	FIMM133830-001	Abemaciclib	2500	13723	26103
MIA-PaCa-2	FIMM133830-001	Abemaciclib	250	15670	39140
MIA-PaCa-2	FIMM133830-001	Abemaciclib	25	14986	41695
MIA-PaCa-2	FIMM133830-001	Abemaciclib	2.5	15262	44674
MIA-PaCa-2	FIMM133830-001	Abemaciclib	0.25	14751	50051
MIA-PaCa-2		BzCl	1e+05	6616	1352
MIA-PaCa-2		DMSO	0	13712	47525
MIA-PaCa-2		BzCl	1e+05	7403	1460
MIA-PaCa-2		DMSO	0	13997	44125
MIA-PaCa-2		DMSO	0	14152	50722
MIA-PaCa-2		BzCl	1e+05	6814	1559
MIA-PaCa-2		DMSO	0	12562	48139
MIA-PaCa-2		BzCl	1e+05	5188	1043
MIA-PaCa-2	FIMM133886-001	Silmitasertib	10000	13940	18234
MIA-PaCa-2	FIMM133886-001	Silmitasertib	1000	14325	47553
MIA-PaCa-2	FIMM133886-001	Silmitasertib	100	13892	47332
MIA-PaCa-2	FIMM133886-001	Silmitasertib	10	13659	47045
MIA-PaCa-2	FIMM133886-001	Silmitasertib	1	14357	46788
MIA-PaCa-2		xBzCl	1e+05	5685	1003
MIA-PaCa-2		BzCl	1e+05	1658	1125
MIA-PaCa-2	FIMM133880-001	AZD-1080	10000	13491	34717
MIA-PaCa-2	FIMM133880-001	AZD-1080	1000	14010	50519
MIA-PaCa-2	FIMM133880-001	AZD-1080	100	13713	51171
MIA-PaCa-2	FIMM133880-001	AZD-1080	10	14336	50674
MIA-PaCa-2	FIMM133880-001	AZD-1080	1	14485	50560
MIA-PaCa-2		DMSO	0	13068	50249
MIA-PaCa-2	FIMM133837-001	Hydroxyfasudil	3.75	13674	51408
MIA-PaCa-2	FIMM133837-001	Hydroxyfasudil	37.5	14721	51547
MIA-PaCa-2		BzCl	1e+05	8299	1422
MIA-PaCa-2	FIMM133837-001	Hydroxyfasudil	375	14124	47485
MIA-PaCa-2	FIMM133837-001	Hydroxyfasudil	3750	14254	53249
MIA-PaCa-2	FIMM133837-001	Hydroxyfasudil	37500	13015	51039
MIA-PaCa-2		DMSO	0	15599	51030
MIA-PaCa-2		BzCl	1e+05	8509	1589
MIA-PaCa-2		DMSO	0	13969	50738
MIA-PaCa-2		DMSO	0	15377	45064
MIA-PaCa-2	FIMM136392-001	Cobimetinib	1000	15591	24326
MIA-PaCa-2		DMSO	0	14097	52835
MIA-PaCa-2	FIMM136392-001	Cobimetinib	100	13952	34258
MIA-PaCa-2	FIMM136392-001	Cobimetinib	10	16098	52087
MIA-PaCa-2	FIMM136392-001	Cobimetinib	1	13980	45481
MIA-PaCa-2	FIMM136392-001	Cobimetinib	0.1	14742	43615
MIA-PaCa-2		BzCl	1e+05	8564	2070
MIA-PaCa-2	FIMM136380-001	Pacritinib	10000	12093	2029
MIA-PaCa-2	FIMM136380-001	Pacritinib	1000	14144	37061
MIA-PaCa-2	FIMM136380-001	Pacritinib	100	15458	43775
MIA-PaCa-2	FIMM136380-001	Pacritinib	10	13878	46538
MIA-PaCa-2	FIMM136380-001	Pacritinib	1	14402	50175
MIA-PaCa-2	FIMM136393-001	AZD1208	10000	13915	43857
MIA-PaCa-2	FIMM136393-001	AZD1208	1000	13005	40078
MIA-PaCa-2	FIMM136393-001	AZD1208	100	13993	39343
MIA-PaCa-2	FIMM136393-001	AZD1208	10	14853	42293
MIA-PaCa-2	FIMM136393-001	AZD1208	1	15052	45980
MIA-PaCa-2		BzCl	1e+05	7465	1582
MIA-PaCa-2		DMSO	0	14279	49206
MIA-PaCa-2	FIMM115472-001	Pevonedistat	10000	13437	32377
MIA-PaCa-2	FIMM115472-001	Pevonedistat	1000	14876	45335
MIA-PaCa-2	FIMM115472-001	Pevonedistat	100	14209	49823
MIA-PaCa-2	FIMM115472-001	Pevonedistat	10	13822	51352
MIA-PaCa-2	FIMM115472-001	Pevonedistat	1	13718	45036
MIA-PaCa-2		DMSO	0	13148	49396
MIA-PaCa-2	FIMM000649-004	Methotrexate	5000	14080	13771
MIA-PaCa-2	FIMM000649-004	Methotrexate	500	15222	15686
MIA-PaCa-2	FIMM000649-004	Methotrexate	50	14143	27141
MIA-PaCa-2	FIMM000649-004	Methotrexate	5	14301	43038
MIA-PaCa-2		BzCl	1e+05	9499	1990
MIA-PaCa-2	FIMM000649-004	Methotrexate	0.5	14124	47446
MIA-PaCa-2		DMSO	0	13684	45390
MIA-PaCa-2		BzCl	1e+05	6791	1899
MIA-PaCa-2	FIMM115470-001	CPI-613	10000	14338	56848
MIA-PaCa-2	FIMM115470-001	CPI-613	1000	14953	48753
MIA-PaCa-2	FIMM115470-001	CPI-613	100	13153	46772
MIA-PaCa-2	FIMM115470-001	CPI-613	10	14882	49335
MIA-PaCa-2	FIMM115470-001	CPI-613	1	14183	44944
MIA-PaCa-2	FIMM003569-002	Pravastatin	1	13698	47441
MIA-PaCa-2		DMSO	0	13955	50443
MIA-PaCa-2	FIMM003569-002	Pravastatin	10	14556	50638
MIA-PaCa-2	FIMM003569-002	Pravastatin	100	12549	49312
MIA-PaCa-2	FIMM003569-002	Pravastatin	1000	13259	49138
MIA-PaCa-2	FIMM003569-002	Pravastatin	10000	12635	50602
MIA-PaCa-2	FIMM000170-003	Metformin	1e+05	14340	49623
MIA-PaCa-2	FIMM000170-003	Metformin	10000	14249	45326
MIA-PaCa-2	FIMM000170-003	Metformin	1000	15530	49832
MIA-PaCa-2	FIMM000170-003	Metformin	100	13876	48171
MIA-PaCa-2	FIMM000170-003	Metformin	10	13553	47249
MIA-PaCa-2		BzCl	1e+05	8481	1256
MIA-PaCa-2	FIMM003755-001	Everolimus	100	13710	38094
MIA-PaCa-2	FIMM003755-001	Everolimus	10	14192	41143
MIA-PaCa-2		DMSO	0	13422	41580
MIA-PaCa-2	FIMM003755-001	Everolimus	1	14560	45555
MIA-PaCa-2	FIMM003755-001	Everolimus	0.1	13304	46628
MIA-PaCa-2	FIMM003755-001	Everolimus	0.01	14407	48033
MIA-PaCa-2		DMSO	0	14022	47931
MIA-PaCa-2	FIMM000528-005	Mepacrine	5	12929	46318
MIA-PaCa-2	FIMM000528-005	Mepacrine	50	13275	47049
MIA-PaCa-2	FIMM000528-005	Mepacrine	500	12795	47067
MIA-PaCa-2	FIMM000528-005	Mepacrine	5000	11553	14018
MIA-PaCa-2	FIMM000528-005	Mepacrine	50000	7790	753
MIA-PaCa-2	FIMM100372-002	Valproic acid	1e+06	14383	46561
MIA-PaCa-2	FIMM100372-002	Valproic acid	1e+05	14525	47178
MIA-PaCa-2	FIMM100372-002	Valproic acid	10000	14726	47905
MIA-PaCa-2	FIMM100372-002	Valproic acid	1000	13024	46244
MIA-PaCa-2	FIMM100372-002	Valproic acid	100	13869	44928
MIA-PaCa-2		BzCl	1e+05	7348	1486
MIA-PaCa-2	FIMM100371-002	Chloroquine	1e+05	13466	1371
MIA-PaCa-2	FIMM100371-002	Chloroquine	10000	12687	38182
MIA-PaCa-2	FIMM100371-002	Chloroquine	1000	12851	47995
MIA-PaCa-2	FIMM100371-002	Chloroquine	100	13470	46916
MIA-PaCa-2	FIMM100371-002	Chloroquine	10	14000	48331
MIA-PaCa-2		DMSO	0	13206	50350
MIA-PaCa-2		BzCl	1e+05	6619	826
MIA-PaCa-2		xBzCl	1e+05	6812	993
MIA-PaCa-2		BzCl	1e+05	5839	1007
MIA-PaCa-2		DMSO	0	12620	50930
MIA-PaCa-2	FIMM000173-003	Idarubicin	1000	14538	3011
MIA-PaCa-2	FIMM000173-003	Idarubicin	100	14134	32865
MIA-PaCa-2	FIMM000173-003	Idarubicin	10	15131	41398
MIA-PaCa-2	FIMM000173-003	Idarubicin	1	14920	50072
MIA-PaCa-2	FIMM000173-003	Idarubicin	0.1	13876	50093
MIA-PaCa-2		BzCl	1e+05	3049	1357
MIA-PaCa-2	FIMM100379-001	Omacetaxine	10000	14093	2326
MIA-PaCa-2	FIMM100379-001	Omacetaxine	1000	13835	2265
MIA-PaCa-2	FIMM100379-001	Omacetaxine	100	14957	3404
MIA-PaCa-2		DMSO	0	14194	48720
MIA-PaCa-2	FIMM100379-001	Omacetaxine	10	13289	43118
MIA-PaCa-2	FIMM100379-001	Omacetaxine	1	13767	49475
MIA-PaCa-2	FIMM000983-003	Hydroxyurea	1e+05	14364	56214
MIA-PaCa-2	FIMM000983-003	Hydroxyurea	10000	16146	54140
MIA-PaCa-2	FIMM000983-003	Hydroxyurea	1000	14902	52188
MIA-PaCa-2	FIMM000983-003	Hydroxyurea	100	15711	50799
MIA-PaCa-2	FIMM000983-003	Hydroxyurea	10	14920	48519
MIA-PaCa-2		BzCl	1e+05	4928	1893
MIA-PaCa-2		DMSO	0	14123	48896
MIA-PaCa-2		DMSO	0	15404	44826
MIA-PaCa-2	FIMM023814-002	Etoposide	10000	15325	21580
MIA-PaCa-2		DMSO	0	14002	52133
MIA-PaCa-2	FIMM023814-002	Etoposide	1000	14269	41609
MIA-PaCa-2	FIMM023814-002	Etoposide	100	15822	50943
MIA-PaCa-2	FIMM023814-002	Etoposide	10	15056	45004
MIA-PaCa-2	FIMM023814-002	Etoposide	1	14352	43009
MIA-PaCa-2	FIMM023828-002	Fludarabine	1	13035	48479
MIA-PaCa-2	FIMM023828-002	Fludarabine	10	13003	48626
MIA-PaCa-2	FIMM023828-002	Fludarabine	100	13707	49472
MIA-PaCa-2	FIMM023828-002	Fludarabine	1000	13227	50419
MIA-PaCa-2	FIMM023828-002	Fludarabine	10000	12520	48719
MIA-PaCa-2		BzCl	1e+05	8176	2292
MIA-PaCa-2		BzCl	1e+05	5356	1679
MIA-PaCa-2		DMSO	0	14036	48495
MIA-PaCa-2	FIMM000556-005	Topotecan	10000	13128	3424
MIA-PaCa-2	FIMM000556-005	Topotecan	1000	14433	16711
MIA-PaCa-2	FIMM000556-005	Topotecan	100	13767	37227
MIA-PaCa-2	FIMM000556-005	Topotecan	10	13827	45804
MIA-PaCa-2	FIMM000556-005	Topotecan	1	12927	44397
MIA-PaCa-2		DMSO	0	12405	45952
MIA-PaCa-2		BzCl	1e+05	9699	2010
MIA-PaCa-2		DMSO	0	14071	45044
MIA-PaCa-2	FIMM000406-003	Cytarabine	10000	12721	34983
MIA-PaCa-2	FIMM000406-003	Cytarabine	1000	14228	41048
MIA-PaCa-2	FIMM000406-003	Cytarabine	100	13978	43824
MIA-PaCa-2	FIMM000406-003	Cytarabine	10	13791	44986
MIA-PaCa-2	FIMM000406-003	Cytarabine	1	12960	45342
MIA-PaCa-2	FIMM000321-002	Clofarabine	10000	14833	34602
MIA-PaCa-2		BzCl	1e+05	7665	1734
MIA-PaCa-2	FIMM000321-002	Clofarabine	1000	13069	34459
MIA-PaCa-2	FIMM000321-002	Clofarabine	100	13211	45759
MIA-PaCa-2	FIMM000321-002	Clofarabine	10	12920	44648
MIA-PaCa-2	FIMM000321-002	Clofarabine	1	14458	42666
MIA-PaCa-2		DMSO	0	14110	47490
MIA-PaCa-2	FIMM100346-001	Carfilzomib	1000	14092	990
MIA-PaCa-2	FIMM100346-001	Carfilzomib	100	13578	1479
MIA-PaCa-2	FIMM100346-001	Carfilzomib	10	13584	37793
MIA-PaCa-2	FIMM100346-001	Carfilzomib	1	14521	47162
MIA-PaCa-2	FIMM100346-001	Carfilzomib	0.1	13708	45444
MIA-PaCa-2		BzCl	1e+05	6871	841
MIA-PaCa-2	FIMM000337-003	Vincristine	1000	14695	17485
MIA-PaCa-2	FIMM000337-003	Vincristine	100	13856	16612
MIA-PaCa-2	FIMM000337-003	Vincristine	10	13121	17887
MIA-PaCa-2	FIMM000337-003	Vincristine	1	13663	21745
MIA-PaCa-2	FIMM000337-003	Vincristine	0.1	14075	44832
MIA-PaCa-2		DMSO	0	14452	45533
MIA-PaCa-2		DMSO	0	14129	47835
MIA-PaCa-2	FIMM000490-004	Mitoxantrone	0.1	12475	45111
MIA-PaCa-2	FIMM000490-004	Mitoxantrone	1	12582	46086
MIA-PaCa-2	FIMM000490-004	Mitoxantrone	10	12452	45292
MIA-PaCa-2	FIMM000490-004	Mitoxantrone	100	12784	45547
MIA-PaCa-2	FIMM000490-004	Mitoxantrone	1000	12535	33046
MIA-PaCa-2	FIMM000491-003	Paclitaxel	1000	14302	19904
MIA-PaCa-2	FIMM000491-003	Paclitaxel	100	13244	16679
MIA-PaCa-2	FIMM000491-003	Paclitaxel	10	14164	29126
MIA-PaCa-2	FIMM000491-003	Paclitaxel	1	13729	43823
MIA-PaCa-2	FIMM000491-003	Paclitaxel	0.1	12558	44492
MIA-PaCa-2		BzCl	1e+05	6173	1467
MIA-PaCa-2	FIMM023798-002	Gemcitabine	0.1	12684	44434
MIA-PaCa-2	FIMM023798-002	Gemcitabine	1	12655	44718
MIA-PaCa-2	FIMM023798-002	Gemcitabine	10	13207	41295
MIA-PaCa-2	FIMM023798-002	Gemcitabine	100	13037	29086
MIA-PaCa-2	FIMM023798-002	Gemcitabine	1000	12364	33026
MIA-PaCa-2	FIMM000287-002	Bortezomib	1000	13782	1416
MIA-PaCa-2	FIMM000287-002	Bortezomib	100	14582	1722
MIA-PaCa-2	FIMM000287-002	Bortezomib	10	13878	22028
MIA-PaCa-2	FIMM000287-002	Bortezomib	1	14590	46885
MIA-PaCa-2	FIMM000287-002	Bortezomib	0.1	13963	45690
MIA-PaCa-2		DMSO	0	13622	46537
MIA-PaCa-2		BzCl	1e+05	5271	714
MIA-PaCa-2	FIMM136386-001	Filanesib	1000	13531	14550
MIA-PaCa-2	FIMM136386-001	Filanesib	100	14015	15169
MIA-PaCa-2	FIMM136386-001	Filanesib	10	13279	16184
MIA-PaCa-2	FIMM136386-001	Filanesib	1	12057	45138
MIA-PaCa-2	FIMM136386-001	Filanesib	0.1	13202	43134
MIA-PaCa-2		xBzCl	1e+05	5811	961
MIA-PaCa-2		BzCl	1e+05	6491	884
MIA-PaCa-2	FIMM003744-001	Belinostat	10000	14652	2167
MIA-PaCa-2	FIMM003744-001	Belinostat	1000	13951	43014
MIA-PaCa-2	FIMM003744-001	Belinostat	100	13449	48372
MIA-PaCa-2	FIMM003744-001	Belinostat	10	12840	47004
MIA-PaCa-2	FIMM003744-001	Belinostat	1	13568	46226
MIA-PaCa-2	FIMM003728-001	Tipifarnib	10000	10869	25574
MIA-PaCa-2	FIMM003728-001	Tipifarnib	1000	11907	34407
MIA-PaCa-2	FIMM003728-001	Tipifarnib	100	12493	37188
MIA-PaCa-2	FIMM003728-001	Tipifarnib	10	13732	43171
MIA-PaCa-2	FIMM003728-001	Tipifarnib	1	12789	45203
MIA-PaCa-2	FIMM003709-001	Veliparib	10000	13248	45305
MIA-PaCa-2	FIMM003709-001	Veliparib	1000	13371	47672
MIA-PaCa-2	FIMM003709-001	Veliparib	100	13688	47412
MIA-PaCa-2	FIMM003709-001	Veliparib	10	13519	46379
MIA-PaCa-2	FIMM003709-001	Veliparib	1	13943	45492
MIA-PaCa-2	FIMM003790-001	Olaparib	1	11834	43327
MIA-PaCa-2	FIMM003790-001	Olaparib	10	12566	44835
MIA-PaCa-2	FIMM003790-001	Olaparib	100	12107	40853
MIA-PaCa-2	FIMM003790-001	Olaparib	1000	12852	41243
MIA-PaCa-2	FIMM003790-001	Olaparib	10000	11708	40054
MIA-PaCa-2		DMSO	0	12652	49105
MIA-PaCa-2	FIMM003787-001	Vorinostat	10000	13396	10994
MIA-PaCa-2	FIMM003787-001	Vorinostat	1000	14285	49426
MIA-PaCa-2	FIMM003787-001	Vorinostat	100	13985	50838
MIA-PaCa-2	FIMM003787-001	Vorinostat	10	14110	50430
MIA-PaCa-2	FIMM003787-001	Vorinostat	1	13274	46116
MIA-PaCa-2		BzCl	1e+05	7582	1523
MIA-PaCa-2		DMSO	0	14871	48529
MIA-PaCa-2	FIMM003783-001	Panobinostat	1000	14649	1989
MIA-PaCa-2	FIMM003783-001	Panobinostat	100	13390	18259
MIA-PaCa-2	FIMM003783-001	Panobinostat	10	13732	46411
MIA-PaCa-2	FIMM003783-001	Panobinostat	1	13466	45704
MIA-PaCa-2	FIMM003783-001	Panobinostat	0.1	12406	42594
MIA-PaCa-2		BzCl	1e+05	9641	1528
MIA-PaCa-2		DMSO	0	12558	44773
MIA-PaCa-2	FIMM023825-003	Azacitidine	10000	14346	44623
MIA-PaCa-2	FIMM023825-003	Azacitidine	1000	14519	46936
MIA-PaCa-2	FIMM023825-003	Azacitidine	100	12805	42199
MIA-PaCa-2		DMSO	0	14743	42650
MIA-PaCa-2	FIMM023825-003	Azacitidine	10	13610	42529
MIA-PaCa-2	FIMM023825-003	Azacitidine	1	13072	43610
MIA-PaCa-2	FIMM115471-001	FG-4592	1	13507	46434
MIA-PaCa-2	FIMM115471-001	FG-4592	10	12795	42996
MIA-PaCa-2	FIMM115471-001	FG-4592	100	12186	44966
MIA-PaCa-2	FIMM115471-001	FG-4592	1000	13538	48146
MIA-PaCa-2	FIMM115471-001	FG-4592	10000	12476	49436
MIA-PaCa-2		DMSO	0	14127	51768
MIA-PaCa-2	FIMM000249-004	Tretinoin	10000	13207	43548
MIA-PaCa-2	FIMM000249-004	Tretinoin	1000	14010	40584
MIA-PaCa-2	FIMM000249-004	Tretinoin	100	13686	41619
MIA-PaCa-2	FIMM000249-004	Tretinoin	10	13100	41756
MIA-PaCa-2	FIMM000249-004	Tretinoin	1	12526	42624
MIA-PaCa-2		BzCl	1e+05	7903	1896
MIA-PaCa-2	FIMM133786-001	Lonafarnib	10000	11863	33240
MIA-PaCa-2	FIMM133786-001	Lonafarnib	1000	14130	37894
MIA-PaCa-2	FIMM133786-001	Lonafarnib	100	13039	39526
MIA-PaCa-2	FIMM133786-001	Lonafarnib	10	14118	43618
MIA-PaCa-2	FIMM133786-001	Lonafarnib	1	12795	41480
MIA-PaCa-2		BzCl	1e+05	8903	2416
MIA-PaCa-2	FIMM133776-001	Rocilinostat	10000	19837	31570
MIA-PaCa-2	FIMM133776-001	Rocilinostat	1000	13813	48195
MIA-PaCa-2		DMSO	0	14186	47850
MIA-PaCa-2	FIMM133776-001	Rocilinostat	100	13609	46857
MIA-PaCa-2	FIMM133776-001	Rocilinostat	10	13692	45157
MIA-PaCa-2	FIMM133776-001	Rocilinostat	1	13256	42508
MIA-PaCa-2		DMSO	0	12895	47571
MIA-PaCa-2		BzCl	1e+05	10550	2554
MIA-PaCa-2		DMSO	0	14500	46685
MIA-PaCa-2		BzCl	1e+05	8301	1319
MIA-PaCa-2		DMSO	0	12290	44426
MIA-PaCa-2		BzCl	1e+05	7759	1669
MIA-PaCa-2		DMSO	0	12535	40953
MIA-PaCa-2		DMSO	0	13729	46138
MIA-PaCa-2	FIMM115484-001	Venetoclax	1000	13620	43393
MIA-PaCa-2	FIMM115484-001	Venetoclax	100	13506	41370
MIA-PaCa-2	FIMM115484-001	Venetoclax	10	13161	43036
MIA-PaCa-2	FIMM115484-001	Venetoclax	1	12813	42728
MIA-PaCa-2	FIMM115484-001	Venetoclax	0.1	12664	41696
MIA-PaCa-2		BzCl	1e+05	8348	1646
MIA-PaCa-2	FIMM133902-001	Selinexor	1	13317	44109
MIA-PaCa-2	FIMM133902-001	Selinexor	10	11953	42404
MIA-PaCa-2	FIMM133902-001	Selinexor	100	12756	37026
MIA-PaCa-2	FIMM133902-001	Selinexor	1000	11884	8965
MIA-PaCa-2	FIMM133902-001	Selinexor	10000	9735	4138
MIA-PaCa-2	FIMM133892-001	LCL161	25000	12589	30791
MIA-PaCa-2	FIMM133892-001	LCL161	2500	12713	39231
MIA-PaCa-2	FIMM133892-001	LCL161	250	13508	39195
[truncated: 2,285 more rows]
